# Supplementary material for: Cross-species investigation into the requirement of XPA for nucleotide excision repair
Source: Nucleic Acids Res. 2023 Nov 22;52(2):677–89. doi: 10.1093/nar/gkad1104 (PMC10810185; doi:10.1093/nar/gkad1104)
Supplement: gkad1104_Supplemental_Files [file gkad1104_supplemental_files.zip]

Archive with 4 entries (4 files):
- 230920 NAR Supplement.pdf
- Figure Legends for Supplemental Tables.docx
- Supplemental_Table_S1.xlsx
- Supplemental_Table_S2.xlsx
