# Supplementary material for: Cross-species investigation into the requirement of XPA for nucleotide excision repair
Source: Nucleic Acids Res. 2023 Nov 22;52(2):677–89. doi: 10.1093/nar/gkad1104 (PMC10810185; doi:10.1093/nar/gkad1104)
Supplement: gkad1104_Supplemental_Files [file gkad1104_supplemental_files.zip › Supplemental_Table_S1.xlsx]

## Sheet: Sheet1
Species	XPA	XPC
Tupaia_chinensis_246437	1	0
Chinchilla_lanigera_34839	1	1
Fukomys_damarensis_885580	1	1
Heterocephalus_glaber_10181	1	1
Octodon_degus_10160	1	1
Cavia_porcellus_10141	1	1
Jaculus_jaculus_51337	1	1
Nannospalax_galili_1026970	1	1
Rattus_norvegicus_10116	1	1
Mus_spicilegus_10103	1	1
Mus_musculus_10090	1	1
Microtus_ochrogaster_79684	1	1
Peromyscus_maniculatus_bairdii_230844	1	1
Neotoma_lepida_56216	1	2
Mesocricetus_auratus_10036	1	1
Cricetulus_griseus_10029	1	1
Castor_canadensis_51338	1	1
Dipodomys_ordii_10020	1	1
Sciurus_vulgaris_55149	1	1
Spermophilus_dauricus_99837	1	0
Ictidomys_tridecemlineatus_43179	1	1
Urocitellus_parryii_9999	1	1
Marmota_monax_9995	1	1
Marmota_marmota_marmota_9994	1	1
Oryctolagus_cuniculus_9986	1	1
Homo_sapiens_9606	1	1
Pan_troglodytes_9598	1	1
Pan_paniscus_9597	1	1
Gorilla_gorilla_gorilla_9595	1	1
Pongo_abelii_9601	1	1
Nomascus_leucogenys_61853	1	1
Piliocolobus_tephrosceles_591936	1	1
Colobus_angolensis_palliatus_336983	1	1
Rhinopithecus_roxellana_61622	1	1
Rhinopithecus_bieti_61621	1	1
Chlorocebus_sabaeus_60711	1	1
Mandrillus_leucophaeus_9568	1	1
Theropithecus_gelada_9565	1	1
Papio_anubis_9555	1	1
Macaca_nemestrina_9545	1	1
Macaca_mulatta_9544	1	1
Macaca_fascicularis_9541	1	1
Cercocebus_atys_9531	1	1
Aotus_nancymaae_37293	1	1
Saimiri_boliviensis_boliviensis_39432	1	1
Cebus_imitator_2715852	1	1
Sapajus_apella_9515	1	1
Callithrix_jacchus_9483	1	1
Carlito_syrichta_1868482	1	1
Otolemur_garnettii_30611	1	1
Prolemur_simus_1328070	1	0
Propithecus_coquereli_379532	1	1
Microcebus_murinus_30608	1	0
Diceros_bicornis_minor_77932	1	1
Equus_asinus_asinus_83772	1	1
Equus_caballus_9796	1	1
Moschus_moschiferus_68415	1	1
Ovis_aries_9940	1	1
Capra_hircus_9925	1	1
Bison_bison_bison_43346	1	1
Bos_mutus_72004	1	1
Bos_indicus_x_Bos_taurus_30522	1	1
Bos_grunniens_30521	1	1
Bos_indicus_9915	1	1
Bos_taurus_9913	1	1
Cervus_elaphus_hippelaphus_46360	0	1
Muntiacus_reevesi_9886	1	1
Odocoileus_virginianus_texanus_9880	1	1
Vicugna_pacos_30538	1	1
Camelus_ferus_419612	1	1
Camelus_dromedarius_9838	1	1
Catagonus_wagneri_51154	1	1
Sus_scrofa_9823	1	1
Balaenoptera_acutorostrata_scammoni_310752	1	1
Balaenoptera_musculus_9771	1	1
Balaenoptera_physalus_9770	1	1
Eschrichtius_robustus_9764	0	1
Lipotes_vexillifer_118797	1	1
Phocoena_sinus_42100	1	1
Physeter_catodon_9755	1	2
Monodon_monoceros_40151	1	1
Delphinapterus_leucas_9749	1	1
Sousa_chinensis_103600	0	1
Tursiops_truncatus_9739	1	1
Suricata_suricatta_37032	1	1
Acinonyx_jubatus_32536	1	1
Panthera_tigris_altaica_74533	1	1
Panthera_leo_9689	1	1
Lynx_pardinus_191816	1	1
Lynx_canadensis_61383	1	1
Puma_concolor_9696	1	1
Felis_catus_9685	1	1
Crocuta_crocuta_9678	1	1
Callorhinus_ursinus_34884	1	1
Leptonychotes_weddellii_9713	1	3
Odobenus_rosmarus_divergens_9708	1	1
Enhydra_lutris_kenyoni_391180	1	1
Neogale_vison_452646	1	1
Mustela_putorius_furo_9669	1	1
Ailuropoda_melanoleuca_9646	1	1
Ursus_maritimus_29073	1	1
Ursus_americanus_9643	1	1
Nyctereutes_procyonoides_34880	1	1
Vulpes_vulpes_9627	1	1
Canis_lupus_dingo_286419	1	1
Canis_lupus_familiaris_9615	1	2
Hipposideros_armiger_186990	1	1
Phyllostomus_discolor_89673	1	1
Rhinolophus_ferrumequinum_59479	1	1
Pipistrellus_kuhlii_59472	1	1
Myotis_davidii_225400	1	1
Myotis_brandtii_109478	1	1
Myotis_lucifugus_59463	1	1
Myotis_myotis_51298	1	1
Molossus_molossus_27622	1	1
Rousettus_aegyptiacus_9407	1	1
Pteropus_vampyrus_132908	1	1
Pteropus_alecto_9402	1	1
Galemys_pyrenaicus_202257	1	1
Erinaceus_europaeus_9365	1	1
Orycteropus_afer_afer_1230840	1	1
Trichechus_manatus_latirostris_127582	1	1
Loxodonta_africana_9785	1	1
Phascolarctos_cinereus_38626	1	1
Vombatus_ursinus_29139	1	1
Monodelphis_domestica_13616	1	1
Sarcophilus_harrisii_9305	1	1
Ornithorhynchus_anatinus_9258	1	1
Salvator_merianae_96440	1	1
Podarcis_muralis_64176	1	1
Varanus_komodoensis_61221	1	1
Pogona_vitticeps_103695	1	2
Anolis_carolinensis_28377	1	1
Pantherophis_guttatus_94885	1	1
Thamnophis_sirtalis_35019	1	1
Naja_naja_35670	1	1
Ophiophagus_hannah_8665	1	1
Pseudonaja_textilis_8673	1	1
Notechis_scutatus_8663	1	1
Laticauda_laticaudata_8630	1	1
Sphenodon_punctatus_8508	1	1
Chunga_burmeisteri_1352770	1	1
Buceros_rhinoceros_silvestris_175836	1	1
Bucorvus_abyssinicus_153643	1	1
Galbula_dea_1109041	1	1
Bucco_capensis_135168	1	1
Tauraco_erythrolophus_121530	1	0
Corythaixoides_concolor_103956	1	1
Corythaeola_cristata_103954	0	1
Psilopogon_haemacephalus_2585815	1	1
Indicator_maculatus_545262	1	1
Tricholaema_leucomelas_240729	1	1
Dryobates_pubescens_118200	1	1
Ramphastos_sulfuratus_322582	1	1
Semnornis_frantzii_91796	1	1
Eubucco_bourcierii_91767	1	1
Rhinopomastus_cyanomelas_113115	1	1
Upupa_epops_57439	1	1
Ceyx_cyanopectus_390723	1	1
Halcyon_senegalensis_342381	1	1
Eurystomus_gularis_325343	1	1
Leptosomus_discolor_188344	1	1
Baryphthengus_martii_176943	1	1
Chloroceryle_aenea_176938	1	1
Todus_mexicanus_135184	1	1
Brachypteracias_leptosomus_135165	1	1
Merops_nubicus_57421	0	0
Urocolius_indicus_458196	1	1
Colius_striatus_57412	0	0
Falco_tinnunculus_100819	1	1
Herpetotheres_cachinnans_56343	1	1
Apaloderma_vittatum_57397	0	0
Trogon_melanurus_56311	1	1
Gavia_stellata_37040	1	0
Mesembrinibis_cayennensis_1118748	1	1
Nipponia_nippon_128390	1	1
Egretta_garzetta_188379	1	1
Cochlearius_cochlearius_110676	1	1
Phaethon_lepturus_97097	0	1
Pelecanus_crispus_36300	1	0
Syrrhaptes_paradoxus_302527	1	1
Pterocles_burchelli_2585816	1	1
Pterocles_gutturalis_240206	1	1
Thinocorus_orbignyianus_161742	1	1
Ciconia_maguari_52777	1	1
Balaeniceps_rex_33584	1	1
Scopus_umbretta_33581	1	1
Tyto_alba_56313	1	1
Ciccaba_nigrolineata_1118524	1	1
Strix_occidentalis_caurina_311401	1	1
Otus_sunia_257818	1	1
Athene_cunicularia_194338	1	1
Glaucidium_brasilianum_78217	1	1
Bubo_bubo_30461	1	1
Oceanites_oceanicus_79653	0	1
Oceanodroma_tethys_79633	1	1
Fregetta_grallaria_79628	1	1
Thalassarche_chlororhynchos_54017	1	1
Pelecanoides_urinatrix_37079	1	1
Calonectris_borealis_1323832	1	1
Fulmarus_glacialis_30455	1	0
Opisthocomus_hoazin_30419	1	1
Turnix_velox_2529409	1	1
Dromas_ardeola_458190	1	1
Burhinus_bistriatus_240201	1	1
Pedionomus_torquatus_227192	1	1
Chionis_minor_227182	1	1
Himantopus_himantopus_225398	1	1
Nycticryphes_semicollaris_227226	1	1
Rostratula_benghalensis_118793	1	1
Phaetusa_simplex_297813	0	1
Chroicocephalus_maculipennis_287016	1	2
Rynchops_niger_227184	1	1
Rissa_tridactyla_75485	1	2
Limosa_lapponica_baueri_1758121	1	1
Calidris_pygmaea_425635	1	1
Arenaria_interpres_54971	1	1
Jacana_jacana_54508	1	1
Stercorarius_parasiticus_54059	1	2
Ibidorhyncha_struthersii_425643	1	1
Pluvianellus_socialis_227228	1	1
Charadrius_vociferus_50402	1	1
Rhinoptilus_africanus_240209	1	1
Glareola_pratincola_43316	1	1
Alca_torda_28689	1	1
Eolophus_roseicapilla_176039	0	1
Probosciger_aterrimus_141839	2	1
Melopsittacus_undulatus_13146	0	1
Strigops_habroptila_2489341	1	1
Nestor_notabilis_176057	1	1
Amazona_collaria_241587	1	1
Amazona_guildingii_175529	1	1
Amazona_aestiva_12930	1	1
Podiceps_cristatus_345573	0	1
Podilymbus_podiceps_9252	1	1
Eudyptes_chrysocome_79626	0	0
Eudyptula_minor_37083	1	1
Pygoscelis_adeliae_9238	1	1
Aptenodytes_patagonicus_9234	1	1
Aptenodytes_forsteri_9233	1	1
Phoenicopterus_ruber_ruber_9218	1	1
Sula_dactylatra_56068	1	1
Anhinga_rufa_317792	1	1
Anhinga_anhinga_56067	1	1
Fregata_magnificens_37042	1	1
Phalacrocorax_carbo_9209	1	1
Elachura_formosa_1463973	1	1
Drymodes_brunneopygia_626378	1	1
Atrichornis_clamosus_449594	1	1
Rhegmatorhina_hoffmannsi_468512	0	1
Sakesphorus_luctuosus_419690	0	1
Notiomystis_cincta_366454	1	1
Scytalopus_superciliaris_312124	1	1
Furnarius_figulus_463165	1	1
Sclerurus_mexicanus_265632	1	1
Neodrepanis_coruscans_254563	0	1
Rhipidura_dahli_667186	1	1
Chaetorhynchus_papuensis_254446	1	1
Mohoua_ochrocephala_874463	1	1
Origma_solitaria_720586	1	1
Malurus_cyaneus_samueli_2593467	1	1
Malurus_elegans_720584	1	1
Grantiella_picta_266360	1	1
Pardalotus_punctatus_254575	1	1
Dasyornis_broadbenti_243059	1	1
Rhabdornis_inornatus_237438	1	1
Xiphorhynchus_elegans_269412	1	1
Campylorhamphus_procurvoides_190295	1	1
Chaetops_frenatus_221966	1	1
Picathartes_gymnocephalus_175131	1	1
Cinclus_mexicanus_161649	1	1
Tachuris_rubrigastra_495162	1	1
Neopipo_cinnamomea_456388	1	1
Pachyramphus_minor_369605	1	1
Onychorhynchus_coronatus_360224	1	1
Mionectes_macconnelli_254557	1	1
Sapayoa_aenigma_239371	1	1
Tyrannus_savana_137541	1	1
Smithornis_capensis_363769	0	1
Serilophus_lunatus_239386	1	1
Calyptomena_viridis_135972	1	1
Buphagus_erythrorhynchus_245048	1	1
Lamprotornis_superbus_245042	1	1
Leucopsar_rothschildi_127929	1	1
Phainopepla_nitens_161653	1	1
Bombycilla_garrulus_125297	1	1
Formicarius_rufipectus_1118560	1	1
Grallaria_varia_117165	1	1
Pipra_filicauda_649802	1	1
Manacus_vitellinus_328815	1	1
Piprites_chloris_114369	1	1
Oxyruncus_cristatus_114331	1	1
Cephalopterus_ornatus_114276	1	1
Donacobius_atricapilla_237420	1	1
Toxostoma_redivivum_99882	1	1
Pheucticus_melanocephalus_371919	0	1
Passerina_amoena_142471	0	1
Cardinalis_cardinalis_98964	1	1
Thryothorus_ludovicianus_74200	1	1
Certhia_familiaris_73333	0	1
Certhia_brachydactyla_73330	1	1
Polioptila_caerulea_66707	1	1
Copsychus_sechellarum_797021	1	1
Cercotrichas_coryphoeus_614051	1	1
Oenanthe_oenanthe_279966	1	1
Ficedula_albicollis_59894	1	1
Acanthisitta_chloris_57068	1	1
Tichodroma_muraria_237442	1	1
Sitta_europaea_50251	1	1
Cyanistes_caeruleus_156563	1	1
Anthoscopus_minutus_156561	1	1
Poecile_atricapillus_48891	1	1
Nesospiza_acunhae_381881	1	1
Camarhynchus_parvulus_87175	1	1
Rhodinocichla_rosea_58203	1	1
Geospiza_fortis_48883	1	1
Climacteris_rufus_47695	1	1
Melospiza_melodia_44397	1	1
Zonotrichia_albicollis_44394	1	1
Junco_hyemalis_40217	0	1
Spizella_passerina_40210	1	1
Catharus_fuscescens_159581	1	1
Catharus_ustulatus_91951	1	1
Erithacus_rubecula_37610	1	1
Ptilonorhynchus_violaceus_28724	1	1
Edolisoma_coerulescens_2585810	1	1
Callaeas_wilsoni_1347786	1	1
Platysteira_castanea_1160851	1	1
Ifrita_kowaldi_461245	1	1
Ptilorrhoa_leucosticta_449384	1	1
Myiagra_hebetior_381031	1	1
Struthidea_cinerea_181839	1	1
Chloropsis_cyanopogon_1218682	1	1
Chloropsis_hardwickii_667144	1	1
Irena_cyanogastra_175120	1	1
Eulacestoma_nigropectus_461239	1	1
Aleadryas_rufinucha_461220	0	1
Pachycephala_philippinensis_449367	1	1
Falcunculus_frontatus_254539	1	1
Daphoenositta_chrysoptera_254528	1	1
Rhagologus_leucostigma_156170	1	1
Machaerirhynchus_nigripectus_1160894	1	1
Dicrurus_megarhynchus_450177	1	1
Erythrocercus_mccallii_107208	0	1
Dryoscopus_gambensis_85069	1	1
Cnemophilus_loriae_254448	1	1
Oriolus_oriolus_181099	1	1
Corvus_moneduloides_1196302	1	1
Corvus_brachyrhynchos_85066	1	0
Aphelocoma_coerulescens_39617	1	1
Orthonyx_spaldingii_38397	1	1
Vireo_altiloquus_34956	1	1
Lanius_ludovicianus_28713	1	1
Regulus_satrapa_13245	1	1
Rhadina_sibilatrix_2585818	1	1
Horornis_vulcanius_2585811	1	1
Alaudala_cheleensis_670337	1	1
Sterrhoptilus_dennistouni_2585820	1	1
Hypocryptadius_cinnamomeus_589841	1	1
Zosterops_hypoxanthus_2485327	1	1
Zosterops_lateralis_melanops_1220523	1	1
Zosterops_borbonicus_364589	1	1
Locustella_ochotensis_187437	1	1
Nicator_chloris_237433	1	1
Pycnonotus_jocosus_182897	1	1
Brachypodius_atriceps_182895	0	1
Aegithalos_caudatus_73327	1	1
Cisticola_juncidis_52622	1	1
Hirundo_rustica_rustica_333673	1	1
Sinosuthora_webbiana_337173	1	1
Panurus_biarmicus_181101	1	1
Sylvia_borin_73324	1	1
Sylvia_atricapilla_48155	1	1
Hylia_prasina_208073	1	1
Sylvietta_virens_208069	1	1
Hippolais_icterina_68497	1	1
Cettia_cetti_68486	1	1
Acrocephalus_arundinaceus_39621	1	1
Leiothrix_lutea_36275	0	1
Erpornis_zantholeuca_1112836	1	1
Pomatorhinus_ruficollis_932028	0	1
Pteruthius_melanotis_357074	1	0
Illadopsis_cleaveri_201329	1	1
Cyanoderma_ruficeps_181631	0	1
Oxylabes_madagascariensis_98144	1	1
Mystacornis_crossleyi_98133	1	1
Pomatostomus_ruficeps_9176	1	1
Pitta_sordida_9163	1	1
Oreocharis_arfaki_979223	1	1
Prunella_himalayana_670356	1	1
Prunella_fulvescens_670355	1	2
Dicaeum_eximium_667154	1	1
Ploceus_nigricollis_441696	0	1
Setophaga_kirtlandii_298831	1	1
Leptocoma_aspasia_2585812	1	1
Promerops_cafer_254652	1	1
Melanocharis_versteri_254552	0	1
Molothrus_ater_84834	1	1
Quiscalus_mexicanus_64278	0	1
Vidua_macroura_187451	1	1
Vidua_chalybeata_81927	1	1
Lonchura_striata_domestica_299123	1	1
Taeniopygia_guttata_59729	1	1
Motacilla_alba_45807	1	1
Chloebia_gouldiae_44316	1	1
Urocynchramus_pylzowi_571890	1	1
Emberiza_fucata_337179	1	1
Calcarius_ornatus_198940	1	1
Peucedramus_taeniatus_135441	1	1
Loxia_curvirostra_64802	1	1
Serinus_canaria_9135	1	1
Gymnorhina_tibicen_9132	1	1
Zapornia_atra_2585822	1	1
Atlantisia_rogersi_2478892	1	1
Chlamydotis_macqueenii_187382	1	1
Lophotis_ruficrista_172689	1	1
Ardeotis_kori_89386	1	1
Rhynochetos_jubatus_54386	0	1
Eurypyga_helias_54383	0	0
Mesitornis_unicolor_54374	1	1
Heliornis_fulica_54369	1	1
Psophia_crepitans_54359	1	1
Aramus_guarauna_54356	1	1
Balearica_regulorum_gibbericeps_100784	0	1
Grus_americana_9117	1	1
Pandion_haliaetus_56262	1	1
Sagittarius_serpentarius_56258	1	1
Cathartes_aura_43455	1	1
Circaetus_pectoralis_321084	1	1
Spizaetus_tyrannus_252798	0	1
Buteo_japonicus_224669	1	1
Aquila_chrysaetos_chrysaetos_223781	1	1
Accipiter_nisus_211598	1	1
Haliaeetus_albicilla_8969	1	0
Centropus_unirufus_1118519	1	1
Ceuthmochares_aereus_1961834	1	1
Cuculus_canorus_55661	1	1
Piaya_cayana_33601	1	1
Crotophaga_sulcirostris_33598	1	1
Geococcyx_californianus_8947	1	1
Patagioenas_fasciata_monilis_372326	1	1
Alopecoenas_beccarii_262131	1	1
Caloenas_nicobarica_187106	0	1
Columbina_picui_115618	1	1
Columba_livia_8932	1	1
Hemiprocne_comata_243314	1	1
Oreotrochilus_melanogaster_689266	1	1
Calypte_anna_9244	1	1
Antrostomus_carolinensis_279965	0	0
Nyctiprogne_leucopyga_382315	1	1
Chordeiles_acutipennis_118183	1	1
Steatornis_caripensis_48435	1	1
Nyctibius_grandis_48427	1	1
Nyctibius_bracteatus_48426	1	1
Aegotheles_bennettii_48278	1	1
Podargus_strigoides_8905	0	1
Penelope_pileata_1118817	1	1
Alectura_lathami_81907	1	1
Meleagris_gallopavo_9103	1	1
Coturnix_japonica_93934	1	1
Bambusicola_thoracicus_9083	1	1
Chrysolophus_pictus_9089	1	1
Phasianus_colchicus_9054	1	1
Pavo_cristatus_9049	1	1
Gallus_gallus_9031	2	1
Odontophorus_gujanensis_886794	1	1
Colinus_virginianus_9014	1	1
Callipepla_squamata_9009	1	1
Chauna_torquata_30388	1	1
Anseranas_semipalmata_8851	1	1
Aythya_fuligula_219594	1	1
Anser_brachyrhynchus_132585	1	1
Anser_cygnoides_8845	1	1
Cairina_moschata_domestica_1240228	1	1
Asarcornis_scutulata_75869	1	1
Anas_zonorhyncha_75864	1	1
Anas_platyrhynchos_platyrhynchos_8840	1	1
Struthio_camelus_australis_441894	1	1
Apteryx_mantelli_mantelli_202946	1	1
Apteryx_owenii_8824	1	1
Nothocercus_julius_2585813	1	1
Tinamus_guttatus_94827	1	1
Crypturellus_soui_458187	1	1
Crypturellus_undulatus_48396	1	1
Nothoprocta_ornata_83376	1	1
Nothoprocta_perdicaria_30464	1	1
Eudromia_elegans_8805	1	1
Dromaius_novaehollandiae_8790	1	1
Crocodylus_porosus_8502	1	1
Alligator_sinensis_38654	1	1
Alligator_mississippiensis_8496	1	1
Pelusios_castaneus_367368	1	1
Pelodiscus_sinensis_13735	1	1
Platysternon_megacephalum_55544	0	1
Chelonoidis_abingdonii_106734	1	1
Gopherus_evgoodei_1825980	1	1
Gopherus_agassizii_38772	1	1
Terrapene_carolina_triunguis_2587831	1	1
Chrysemys_picta_bellii_8478	1	1
Chelydra_serpentina_8475	1	1
Chelonia_mydas_8469	1	1
Microcaecilia_unicolor_1415580	1	1
Geotrypetes_seraphini_260995	1	1
Leptobrachium_leishanense_445787	1	1
Eleutherodactylus_coqui_57060	2	1
Aquarana_catesbeiana_8400	3	1
Hymenochirus_boettgeri_247094	1	1
Xenopus_tropicalis_8364	1	1
Xenopus_laevis_8355	2	1
Latimeria_chalumnae_7897	1	1
Erpetoichthys_calabaricus_27687	1	1
Albula_goreensis_1534307	1	1
Albula_glossodonta_121402	1	1
Scleropages_formosus_113540	1	1
Myripristis_murdjan_586833	1	1
Mastacembelus_armatus_205130	1	1
Channa_argus_215402	1	1
Anabas_testudineus_64144	1	1
Sphaeramia_orbicularis_375764	1	1
Neogobius_melanostomus_47308	1	1
Echeneis_naucrates_173247	1	1
Cynoglossus_semilaevis_244447	1	1
Scophthalmus_maximus_52904	1	1
Lates_calcarifer_8187	1	1
Labrus_bergylta_56723	2	1
Mola_mola_94237	1	1
Tetraodon_nigroviridis_99883	1	1
Takifugu_bimaculatus_433685	1	1
Takifugu_flavidus_433684	1	1
Takifugu_rubripes_31033	1	1
Collichthys_lucidus_240159	1	3
Larimichthys_crocea_215358	1	1
Dicentrarchus_labrax_13489	1	1
Sparus_aurata_8175	1	1
Cottoperca_gobio_56716	1	1
Gymnodraco_acuticeps_8218	1	1
Dissostichus_mawsoni_36200	1	1
Notothenia_coriiceps_8208	1	1
Sander_lucioperca_283035	1	1
Etheostoma_spectabile_54343	1	0
Perca_fluviatilis_8168	1	1
Perca_flavescens_8167	1	1
Gasterosteus_aculeatus_69293	1	1
Liparis_tanakae_230148	1	1
Cyclopterus_lumpus_8103	1	1
Gouania_willdenowi_441366	1	1
Salarias_fasciatus_181472	1	1
Parambassis_ranga_210632	1	1
Amphiprion_percula_161767	1	1
Amphiprion_ocellaris_80972	1	1
Acanthochromis_polyacanthus_80966	1	1
Neolamprologus_brichardi_32507	1	1
Maylandia_zebra_106582	1	1
Haplochromis_burtoni_8153	1	1
Oreochromis_aureus_47969	1	1
Oreochromis_niloticus_8128	1	1
Menidia_menidia_238744	1	1
Oryzias_sinensis_183150	1	1
Oryzias_javanicus_123683	1	3
Oryzias_melastigma_30732	1	1
Oryzias_latipes_8090	1	1
Nothobranchius_furzeri_105023	1	1
Austrofundulus_limnaeus_52670	1	1
Kryptolebias_marmoratus_37003	1	1
Cyprinodon_variegatus_28743	1	1
Gambusia_affinis_33528	1	1
Xiphophorus_maculatus_8083	1	1
Poecilia_formosa_48698	1	1
Poecilia_reticulata_8081	1	1
Gadus_morhua_8049	1	1
Coregonus_sp._'balchen_861768	1	4
Hucho_hucho_62062	3	1
Salvelinus_namaycush_8040	2	1
Salmo_trutta_8032	4	1
Salmo_salar_8030	2	1
Oncorhynchus_tshawytscha_74940	2	2
Oncorhynchus_kisutch_8019	4	1
Esox_lucius_8010	2	1
Denticeps_clupeoides_299321	1	1
Chanos_chanos_29144	1	1
Clarias_magur_1594786	1	1
Pangasianodon_hypophthalmus_310915	1	1
Ameiurus_melas_219545	1	1
Silurus_meridionalis_175797	1	1
Bagarius_yarrelli_175774	1	1
Electrophorus_electricus_8005	1	1
Astyanax_mexicanus_7994	2	1
Triplophysa_tibetana_1572043	1	1
Anabarilius_grahami_495550	0	1
Onychostoma_macrolepis_369639	1	1
Labeo_rohita_84645	2	1
Sinocyclocheilus_anshuiensis_1608454	3	1
Sinocyclocheilus_rhinocerous_307959	2	2
Sinocyclocheilus_grahami_75366	3	3
Cyprinus_carpio_7962	0	1
Carassius_auratus_7957	1	3
Danionella_translucida_623744	1	1
Danio_rerio_7955	1	1
Lepisosteus_oculatus_7918	1	1
Atractosteus_spatula_7917	1	0
Acipenser_ruthenus_7906	1	1
Scyliorhinus_torazame_75743	1	0
Callorhinchus_milii_7868	1	1
Eptatretus_burgeri_7764	1	1
Petromyzon_marinus_7757	1	1
Branchiostoma_belcheri_7741	1	1
Branchiostoma_lanceolatum_7740	1	1
Oikopleura_dioica_34765	1	1
Ciona_savignyi_51511	1	2
Ciona_intestinalis_7719	1	3
Acanthaster_planci_133434	1	1
Apostichopus_japonicus_307972	2	2
Strongylocentrotus_purpuratus_7668	1	1
Ramazzottius_varieornatus_947166	1	4
Nymphon_striatum_424472	1	1
Stegodyphus_mimosarum_407821	1	2
Araneus_ventricosus_182803	1	1
Argiope_bruennichi_94029	1	1
Dinothrombium_tinctorium_1965070	2	1
Leptotrombidium_deliense_299467	1	2
Tetranychus_urticae_32264	1	3
Medioppia_subpectinata_1979941	2	2
Oppiella_nova_334625	1	1
Sarcoptes_scabiei_52283	1	2
Euroglyphus_maynei_6958	1	2
Dermatophagoides_pteronyssinus_6956	1	2
Tropilaelaps_mercedesae_418985	1	2
Varroa_destructor_109461	1	1
Ixodes_scapularis_6945	1	1
Strigamia_maritima_126957	1	1
Folsomia_candida_158441	1	1
Orchesella_cincta_48709	1	1
Allacma_fusca_39272	1	1
Ephemera_danica_1049336	1	1
Cloeon_dipterum_197152	1	1
Ladona_fulva_123851	1	1
Neodiprion_lecontei_441921	1	1
Aphidius_gifuensis_684658	1	1
Cotesia_typhae_2053667	1	1
Cotesia_congregata_51543	1	2
Ooceraea_biroi_2015173	1	1
Harpegnathos_saltator_610380	1	1
Dinoponera_quadriceps_609295	1	1
Camponotus_floridanus_104421	1	1
Lasius_niger_67767	1	1
Temnothorax_longispinosus_300112	1	1
Temnothorax_curvispinosus_300111	2	1
Pogonomyrmex_barbatus_144034	1	1
Pseudoatta_argentina_621737	1	1
Cyphomyrmex_costatus_456900	1	2
Acromyrmex_charruanus_2715315	1	1
Acromyrmex_heyeri_230685	1	1
Acromyrmex_echinatior_103372	1	1
Trachymyrmex_cornetzi_471704	0	1
Trachymyrmex_zeteki_64791	0	1
Trachymyrmex_septentrionalis_34720	1	1
Atta_cephalotes_12957	1	1
Dufourea_novaeangliae_178035	1	1
Habropoda_laboriosa_597456	1	1
Eufriesea_mexicana_516756	1	1
Bombus_vosnesenskii_207650	1	1
Frieseomelitta_varia_561572	1	1
Heterotrigona_itama_395501	1	1
Melipona_quadrifasciata_166423	0	1
Apis_cerana_cerana_94128	1	1
Apis_mellifera_7460	1	1
Vespula_pensylvanica_30213	1	1
Vespula_germanica_30212	1	1
Vespula_vulgaris_7454	1	1
Trichogramma_brassicae_86971	1	0
Trichomalopsis_sarcophagae_543379	0	1
Nasonia_vitripennis_7425	1	1
Hermetia_illucens_343691	1	1
Megaselia_scalaris_36166	1	1
Lucilia_cuprina_7375	1	0
Scaptodrosophila_lebanonensis_7225	1	1
Drosophila_busckii_30019	1	1
Drosophila_albomicans_7291	1	1
Drosophila_virilis_7244	1	1
Drosophila_navojoa_7232	1	1
Drosophila_mojavensis_7230	1	1
Drosophila_grimshawi_7222	1	2
Drosophila_willistoni_7260	1	1
Drosophila_guanche_7266	1	1
Drosophila_pseudoobscura_pseudoobscura_46245	1	1
Drosophila_persimilis_7234	1	2
Drosophila_rhopaloa_1041015	1	1
Drosophila_kikkawai_30033	1	1
Drosophila_simulans_7240	0	1
Drosophila_sechellia_7238	1	1
Drosophila_melanogaster_7227	1	1
Drosophila_ananassae_7217	1	1
Bactrocera_dorsalis_27457	1	2
Ceratitis_capitata_7213	1	1
Bradysia_odoriphaga_1564500	1	1
Clunio_marinus_568069	1	1
Anopheles_sinensis_74873	1	4
Anopheles_darlingi_43151	2	4
Anopheles_stephensi_30069	1	4
Anopheles_gambiae_7165	1	5
Culex_quinquefasciatus_7176	1	5
Aedes_albopictus_7160	1	3
Aedes_aegypti_7159	1	4
Eumeta_japonica_151549	1	1
Plutella_xylostella_51655	1	1
Operophtera_brumata_104452	0	1
Pieris_macdunnoughi_345717	1	1
Leptidea_sinapis_189913	1	1
Brenthis_ino_405034	1	1
Vanessa_tameamea_334116	1	1
Danaus_plexippus_plexippus_278856	2	1
Danaus_chrysippus_151541	1	1
Pararge_aegeria_aegeria_348720	0	1
Bicyclus_anynana_110368	1	1
Parnassius_apollo_110799	1	1
Papilio_machaon_76193	1	1
Papilio_xuthus_66420	1	1
Chilo_suppressalis_168631	1	1
Galleria_mellonella_7137	1	1
Arctia_plantaginis_874455	1	2
Trichoplusia_ni_7111	1	1
Spodoptera_exigua_7107	1	1
Heliothis_virescens_7102	0	1
Bombyx_mori_7091	1	1
Oryctes_borbonicus_1629725	0	1
Agrilus_planipennis_224129	1	1
Ignelater_luminosus_2038154	1	2
Abscondita_terminalis_2069292	2	2
Lamprigera_yunnana_370605	1	1
Photinus_pyralis_7054	1	1
Callosobruchus_maculatus_64391	1	1
Diabrotica_virgifera_virgifera_50390	2	1
Asbolus_verrucosus_1661398	1	1
Tribolium_castaneum_7070	1	1
Tenebrio_molitor_7067	3	1
Dendroctonus_ponderosae_77166	1	1
Rhynchophorus_ferrugineus_354439	1	1
Sitophilus_oryzae_7048	1	1
Thrips_palmi_161013	1	1
Frankliniella_occidentalis_133901	1	1
Pediculus_humanus_corporis_121224	1	1
Laodelphax_striatellus_195883	1	1
Nesidiocoris_tenuis_355587	2	0
Apolygus_lucorum_248454	1	1
Cimex_lectularius_79782	1	1
Rhodnius_prolixus_13249	1	1
Diaphorina_citri_121845	1	1
Cinara_cedri_506608	1	1
Sipha_flava_143950	1	1
Aphis_craccivora_307492	1	1
Aphis_glycines_307491	1	1
Acyrthosiphon_pisum_7029	1	1
Zootermopsis_nevadensis_136037	1	1
Cryptotermes_secundus_105785	1	1
Coptotermes_formosanus_36987	1	1
Blattella_germanica_6973	0	1
Notodromas_monacha_399045	2	1
Cyprideis_torosa_163714	1	1
Darwinula_stevensoni_69355	1	1
Amphibalanus_amphitrite_1232801	1	3
Caligus_rogercresseyi_217165	0	0
Lepeophtheirus_salmonis_72036	1	1
Tigriopus_californicus_6832	1	1
Hyalella_azteca_294128	1	2
Armadillidium_nasatum_96803	1	0
Armadillidium_vulgare_13347	1	1
Portunus_trituberculatus_210409	0	1
Chionoecetes_opilio_41210	0	1
Homarus_americanus_6706	1	0
Penaeus_vannamei_6689	1	2
Daphnia_magna_35525	1	1
Daphnia_galeata_27404	1	1
Daphnia_pulex_6669	1	1
Soboliphyme_baturini_241478	1	1
Trichuris_suis_68888	0	1
Trichinella_patagoniensis_990121	0	0
Trichinella_zimbabwensis_268475	0	1
Trichinella_papuae_268474	0	0
Trichinella_murrelli_144512	1	0
Trichinella_sp._T9_181606	0	1
Trichinella_sp._T8_92180	1	1
Trichinella_sp._T6_92179	1	1
Trichinella_britovi_45882	1	1
Trichinella_pseudospiralis_6337	1	1
Trichinella_nelsoni_6336	1	1
Trichinella_nativa_6335	1	1
Trichinella_spiralis_6334	0	1
Oesophagostomum_dentatum_61180	1	1
Cylicostephanus_goldi_71465	1	0
Strongylus_vulgaris_40348	1	2
Necator_americanus_51031	1	1
Ancylostoma_ceylanicum_53326	1	1
Ancylostoma_duodenale_51022	3	1
Ancylostoma_caninum_29170	1	1
Angiostrongylus_costaricensis_334426	1	1
Angiostrongylus_cantonensis_6313	1	2
Dictyocaulus_viviparus_29172	1	1
Nippostrongylus_brasiliensis_27835	1	1
Teladorsagia_circumcincta_45464	2	4
Haemonchus_placei_6290	1	2
Dracunculus_medinensis_318479	1	1
Enterobius_vermicularis_51028	1	2
Gongylonema_pulchrum_637853	2	2
Thelazia_callipaeda_103827	1	1
Cercopithifilaria_johnstoni_2874296	1	2
Litomosoides_sigmodontis_42156	1	2
Loa_loa_7209	1	2
Wuchereria_bancrofti_6293	1	3
Onchocerca_flexuosa_387005	1	2
Onchocerca_ochengi_42157	1	2
Onchocerca_volvulus_6282	1	2
Brugia_timori_42155	1	3
Brugia_pahangi_6280	2	2
Brugia_malayi_6279	1	2
Acanthocheilonema_viteae_6277	1	2
Anisakis_simplex_6269	1	2
Toxocara_canis_6265	1	2
Pristionchus_pacificus_54126	1	2
Diploscapter_pachys_2018661	2	2
Caenorhabditis_auriculariae_2777116	1	2
Caenorhabditis_bovis_2654633	1	1
Caenorhabditis_nigoni_1611254	1	1
Caenorhabditis_latens_1503980	1	2
Caenorhabditis_japonica_281687	2	1
Caenorhabditis_brenneri_135651	1	2
Caenorhabditis_remanei_31234	0	1
Caenorhabditis_elegans_6239	1	1
Caenorhabditis_briggsae_6238	1	1
Meloidogyne_enterolobii_390850	3	0
Meloidogyne_graminicola_189291	0	0
Bursaphelenchus_okinawaensis_465554	1	1
Bursaphelenchus_xylophilus_6326	1	1
Steinernema_carpocapsae_34508	1	3
Strongyloides_venezuelensis_75913	1	1
Strongyloides_ratti_34506	1	1
Strongyloides_stercoralis_6248	1	4
Halicephalobus_sp._NKZ332_2598192	1	0
Panagrellus_redivivus_6233	1	1
Didymodactylos_carnosus_1234261	1	1
Rotaria_sp._Silwood2_2762512	1	1
Rotaria_sp._Silwood1_2762511	2	2
Rotaria_sordida_392033	1	2
Rotaria_socialis_392032	1	2
Rotaria_magnacalcarata_392030	1	1
Adineta_steineri_433720	3	2
Adineta_ricciae_249248	2	2
Brachionus_calyciflorus_104777	1	1
Brachionus_plicatilis_10195	1	1
Intoshia_linei_1819745	1	0
Bugula_neritina_10212	1	1
Lingula_anatina_7574	1	2
Pomacea_canaliculata_400727	1	1
Lottia_gigantea_225164	1	1
Elysia_chlorotica_188477	1	1
Candidula_unifasciata_100452	1	1
Sepia_pharaonis_158019	1	1
Octopus_bimaculoides_37653	1	1
Octopus_vulgaris_6645	1	1
Mizuhopecten_yessoensis_6573	1	1
Crassostrea_gigas_29159	1	1
Crassostrea_virginica_6565	2	1
Mytilus_coruscus_42192	1	1
Mytilus_galloprovincialis_29158	1	1
Mytilus_edulis_6550	1	1
Helobdella_robusta_6412	1	2
Dimorphilus_gyrociliatus_2664684	1	1
Capitella_teleta_283909	2	2
Owenia_fusiformis_6347	0	1
Macrostomum_lignano_282301	3	2
Protopolystoma_xenopodis_117903	1	2
Spirometra_erinaceieuropaei_99802	2	1
Schistocephalus_solidus_70667	1	5
Sparganum_proliferum_64606	1	1
Dibothriocephalus_latus_60516	1	2
Mesocestoides_corti_53468	1	1
Rodentolepis_nana_102285	1	1
Hymenolepis_diminuta_6216	1	1
Taenia_asiatica_60517	1	1
Echinococcus_granulosus_6210	1	1
Hydatigera_taeniaeformis_6205	1	3
Clonorchis_sinensis_79923	1	1
Opisthorchis_felineus_147828	1	1
Opisthorchis_viverrini_6198	1	1
Paragonimus_heterotremus_100268	1	0
Paragonimus_skrjabini_miyazakii_59628	1	1
Paragonimus_westermani_34504	1	1
Echinostoma_caproni_27848	1	1
Fasciolopsis_buski_27845	1	1
Fasciola_gigantica_46835	1	1
Fasciola_hepatica_6192	1	1
Trichobilharzia_regenti_157069	1	2
Schistosoma_margrebowiei_48269	1	2
Schistosoma_mattheei_31246	1	2
Schistosoma_curassoni_6186	1	1
Schistosoma_haematobium_6185	1	1
Schistosoma_bovis_6184	1	2
Schistosoma_mansoni_6183	1	1
Schistosoma_japonicum_6182	1	1
Trichoplax_sp._H2_287889	1	1
Trichoplax_adhaerens_10228	1	1
Thelohanellus_kitauei_669202	0	1
Stylophora_pistillata_50429	1	1
Pocillopora_damicornis_46731	1	1
Nematostella_vectensis_45351	0	2
Actinia_tenebrosa_6105	1	1
Clytia_hemisphaerica_252671	1	1
Hydra_vulgaris_6087	1	2
Amphimedon_queenslandica_400682	1	1
Fonticula_alba_691883	0	1
Sphaeroforma_arctica_JP610_667725	1	2
Capsaspora_owczarzaki_ATCC_30864_595528	1	1
Salpingoeca_rosetta_946362	2	2
Monosiga_brevicollis_81824	1	1
fungal_sp._No.11243_1603295	1	2
Wallemia_hederae_1540922	1	1
Wallemia_mellicola_CBS_633.66_671144	1	1
Wallemia_ichthyophaga_EXF-994_1299270	1	1
Testicularia_cyperi_1882483	1	1
Kalmanozyma_brasiliensis_GHG001_1365824	1	1
Ustilago_hordei_Uh4857-4_1128400	1	1
Ustilago_maydis_521_237631	1	1
Ustilago_trichophora_86804	2	2
Moesziomyces_antarcticus_T-34_1151754	1	1
Pseudozyma_hubeiensis_SY62_1305764	1	1
Pseudozyma_flocculosa_PF-1_1277687	1	1
Malassezia_vespertilionis_2020962	1	1
Malassezia_sympodialis_ATCC_42132_1230383	1	1
Malassezia_globosa_CBS_7966_425265	1	1
Malassezia_restricta_CBS_7877_425264	1	1
Malassezia_pachydermatis_77020	1	1
Pseudomicrostroma_glucosiphilum_1684307	1	1
Jaminaea_rosea_1569628	1	1
Tilletiaria_anomala_UBC_951_1037660	1	1
Ceraceosorus_guamensis_1522189	1	0
Ceraceosorus_bombacis_401625	1	1
Meira_miltonrushii_1280837	1	1
Acaromyces_ingoldii_215250	1	1
Tilletiopsis_washingtonensis_58919	1	1
Tilletia_walkeri_117179	1	1
Tilletia_controversa_13291	1	1
Mixia_osmundae_IAM_14324_764103	1	1
Melampsora_larici-populina_98AG31_747676	1	1
Puccinia_triticina_1-1_BBBD_Race_1_630390	1	1
Puccinia_coronata_f._sp._avenae_200324	0	1
Puccinia_graminis_f._sp._tritici_CRL_75-36-700-3_418459	1	1
Puccinia_striiformis_f._sp._tritici_PST-78_1165861	2	1
Puccinia_sorghi_27349	1	1
Microbotryum_silenes-dioicae_796604	1	1
Microbotryum_lychnidis-dioicae_p1A1_Lamole_683840	1	1
Microbotryum_saponariae_289078	1	1
Microbotryum_intermedium_269621	1	1
Leucosporidium_creatinivorum_106004	1	1
Rhodotorula_sp._CCFEE_5036_1965284	1	0
Rhodotorula_sp._JG-1b_1305733	1	1
Rhodotorula_taiwanensis_741276	1	1
Rhodotorula_graminis_WP1_578459	1	1
Rhodotorula_diobovata_5288	2	1
Rhodotorula_toruloides_ATCC_204091_1001064	1	1
Dacryopinax_primogenitus_1858805	1	1
Calocera_cornea_HHB12733_1353952	1	1
Calocera_viscosa_TUFC12733_1330018	1	1
Sphaerobolus_stellatus_SS14_990650	1	2
Sistotremastrum_niveocremeum_HHB9708_1314777	1	1
Sistotremastrum_suecicum_HHB10207_ss-3_1314776	1	1
Serendipita_indica_DSM_11827_1109443	1	1
Serendipita_vermifera_MAFF_305830_933852	1	1
Exidia_glandulosa_HHB12029_1314781	1	2
Auricularia_subglabra_TFB-10046_SS5_717982	0	0
Tulasnella_calospora_MUT_4182_1051891	1	1
Botryobasidium_botryosum_FD-172_SS1_930990	1	1
Rhizoctonia_solani_123E_1423351	1	1
Rhizoctonia_solani_AG-8_WAC10335_1287689	1	1
Rhizoctonia_solani_AG-1_IB_1108050	1	1
Rhizoctonia_solani_AG-1_IA_983506	1	1
Ceratobasidium_theobromae_1582974	1	1
Ceratobasidium_sp._AG-Ba_170446	2	2
Bondarzewia_mesenterica_1095465	1	1
Heterobasidion_irregulare_TC_32-1_747525	1	1
Peniophora_sp._CONT_1314672	1	1
Peniophora_sp._CBMAI_1063_718367	1	1
Dentipellis_sp._KUC8613_1883078	1	1
Dentipellis_fragilis_205917	1	1
Hericium_alpestre_135208	1	1
Pyrrhoderma_noxium_2282107	1	1
Phellinidium_pouzarii_167371	1	1
Rickenella_mellea_50990	1	1
Schizopora_paradoxa_27342	1	1
Laetiporus_sulphureus_93-53_1314785	1	1
Obba_rivulosa_1052685	1	1
Gelatoporia_subvermispora_B_914234	1	1
Wolfiporia_cocos_MD-104_SS10_742152	1	1
Phlebiopsis_gigantea_11061_1_CR5-6_745531	1	1
Phanerochaete_carnosa_HHB-10118-sp_650164	1	1
Fibroporia_radiculosa_599839	1	1
Sparassis_crispa_139825	1	1
Postia_placenta_MAD-698-R-SB12_670580	1	1
Postia_placenta_Mad-698-R_561896	2	0
Hermanssonia_centrifuga_98765	1	1
Antrodiella_citrinella_2447956	1	1
Steccherinum_ochraceum_92696	1	1
Daedalea_quercina_L-15889_1314783	1	1
Rhodofomes_roseus_34475	1	1
Lentinus_tigrinus_ALCF2SS1-6_1328759	1	1
Ganoderma_sinense_ZZ0214-1_1077348	1	1
Polyporus_arcularius_HHB13444_1314778	1	1
Polyporus_brumalis_139420	1	1
Dichomitus_squalens_LYAD-421_SS1_732165	0	0
Trametes_coccinea_BRFM310_1353009	1	1
Trametes_pubescens_154538	1	1
Trametes_cinnabarina_5643	1	1
Grifola_frondosa_5627	1	1
Neolentinus_lepideus_HHB14362_ss-1_1314782	1	1
Gloeophyllum_trabeum_ATCC_11539_670483	1	1
Heliocybe_sulcata_5364	1	2
Plicaturopsis_crispa_FD-325_SS-3_944288	0	0
Jaapia_argillacea_MUCL_33604_933084	1	1
Athelia_sp._TMB_2748771	2	2
Piloderma_croceum_F_1598_765440	1	1
Fibularhizoctonia_sp._CBS_109695_436010	1	1
Scleroderma_citrinum_Foug_A_1036808	1	1
Pisolithus_tinctorius_Marx_270_870435	1	1
Pisolithus_microcarpus_441_765257	1	1
Serpula_lacrymans_var._lacrymans_S7.3_936435	1	1
Coniophora_puteana_RWD-64-598_SS2_741705	1	1
Hydnomerulius_pinastri_MD-312_994086	0	1
Paxillus_rubicundulus_Ve08.2h10_930991	1	1
Paxillus_involutus_ATCC_200175_664439	0	0
Boletus_reticuloceps_495285	1	1
Suillus_luteus_UH-Slu-Lm8-n1_930992	1	1
Rhizopogon_vinicolor_AM-OR11-026_1314800	1	1
Rhizopogon_vesiculosus_180088	1	1
Dendrothele_bispora_CBS_962.96_1314807	1	1
Amanita_muscaria_Koide_BX008_946122	1	1
Amanita_thiersii_Skay4041_703135	1	1
Fistulina_hepatica_ATCC_64428_1128425	0	1
Schizophyllum_commune_H4-8_578458	1	1
Auriculariopsis_ampla_97359	1	1
Cyclocybe_aegerita_1973307	1	1
Laccaria_amethystina_LaAM-08-1_1095629	1	1
Laccaria_bicolor_S238N-H82_486041	2	1
Hebeloma_cylindrosporum_h7_686832	1	1
Gymnopilus_dilepis_231916	1	1
Leucoagaricus_sp._SymC.cos_1714833	2	1
Leucoagaricus_leucothites_201217	1	1
Agaricus_bisporus_var._burnettii_JB137-S8_597362	1	1
Panaeolus_cyanescens_181874	1	1
Hypholoma_sublateritium_FD-334_SS-4_945553	1	1
Galerina_marginata_CBS_339.88_685588	1	1
Psilocybe_cf._subviscida_2480587	1	1
Psilocybe_cubensis_181762	1	1
Psilocybe_cyanescens_93625	1	1
Agrocybe_pediades_84607	1	1
Candolleomyces_aberdarensis_2316362	1	1
Tulosesus_angulatus_980116	1	2
Coprinopsis_cinerea_okayama7#130_240176	1	1
Coprinopsis_marcescibilis_230819	1	1
Coprinellus_micaceus_71717	2	2
Crucibulum_laeve_68775	1	1
Termitomyces_sp._J132_1306850	1	1
Tricholomella_constricta_117010	1	1
Hypsizygus_marmoreus_39966	1	1
Mycena_venus_2733690	1	1
Mycena_indigotica_2126181	1	1
Mycena_kentingensis__nom._inval._1325293	1	1
Mycena_chlorophos_658473	1	1
Mycena_sanguinolenta_230812	1	1
Moniliophthora_perniciosa_FA553_554373	0	1
Moniliophthora_roreri_MCA_2997_1381753	1	1
Tetrapyrgos_nigripes_182062	1	1
Cylindrobasidium_torrendii_FP15055_ss-10_1314674	1	1
Armillaria_solidipes_1076256	1	1
Armillaria_ostoyae_47428	1	1
Armillaria_gallica_47427	1	1
Collybiopsis_confluens_2823264	1	1
Collybiopsis_luxurians_FD-317_M1_944289	0	0
Lentinula_edodes_5353	1	3
Pterula_gracilis_1884261	1	1
Pleurotus_ostreatus_PC15_1137138	1	1
Naganishia_liquefaciens_104408	1	1
Trichosporon_asahii_var._asahii_CBS_8904_1220162	1	1
Cutaneotrichosporon_oleaginosum_879819	1	1
Apiotrichum_porosum_105984	1	1
Vanrija_humicola_5417	1	0
Tremellales_sp._Tagirdzhanova-0007_2778382	1	1
Saitozyma_podzolica_1890683	1	1
Kwoniella_shandongensis_1734106	1	1
Kwoniella_mangroviensis_CBS_10435_1331196	1	1
Kwoniella_dejecticola_CBS_10117_1296121	1	1
Kwoniella_heveanensis_BCC8398_1296120	1	1
Kwoniella_bestiolae_CBS_10118_1296100	1	1
Kwoniella_pini_CBS_10737_1296096	1	1
Cryptococcus_gattii_CA1280_1296109	1	1
Cryptococcus_amylolentus_CBS_6039_1295533	1	1
Cryptococcus_depauperatus_CBS_7841_1295531	1	1
Cryptococcus_neoformans_var._neoformans_JEC21_214684	1	1
Naematelia_encephala_71784	1	0
Tremella_mesenterica_5217	1	1
Kockovaella_imperatae_4999	1	1
Neolecta_irregularis_DAH-3_1198029	1	1
Protomyces_lactucae-debilis_2754530	1	2
Taphrina_deformans_PYCC_5710_1097556	0	1
Saitoella_complicata_NRRL_Y-17804_698492	1	2
Schizosaccharomyces_cryophilus_OY26_653667	1	2
Schizosaccharomyces_japonicus_yFS275_402676	1	2
Schizosaccharomyces_pombe_972h-_284812	1	2
Pneumocystis_sp._'macacae_2698480	1	2
Pneumocystis_jirovecii_RU7_1408657	1	2
Pneumocystis_jirovecii_SE8_1209962	1	1
Pneumocystis_murina_B123_1069680	1	2
Pneumocystis_wakefieldiae_38082	1	2
Dactylellina_haptotyla_CBS_200.50_1284197	2	2
Drechslerella_stenobrocha_248_1043628	0	2
Orbilia_oligospora_ATCC_24927_756982	1	2
Arthrobotrys_flagrans_97331	1	2
Morchella_conica_CCBAS932_1392247	1	2
Sphaerosporella_brunnea_1250544	1	2
Ascobolus_immersus_RN42_1160509	1	2
Terfezia_boudieri_ATCC_MYA-4762_1051890	1	2
Ascodesmis_nigricans_341454	1	2
Choiromyces_venosus_120613-1_1336337	1	2
Tuber_melanosporum_Mel28_656061	1	2
Tuber_borchii_42251	1	2
Tuber_magnatum_42249	1	2
Xylona_heveae_TC161_1328760	1	2
Gomphillus_americanus_1940652	1	2
Heterodermia_speciosa_116794	1	2
Alectoria_fallacina_1903189	1	2
Imshaugia_aleurites_172621	1	2
Letharia_lupina_560253	1	2
Letharia_columbiana_112416	1	2
Blumeria_graminis_f._sp._tritici_96224_1268274	0	1
Blumeria_hordei_DH14_546991	1	2
Golovinomyces_magnicellulatus_62714	3	2
Golovinomyces_cichoracearum_62708	1	2
Erysiphe_pulchra_225359	1	2
Erysiphe_neolycopersici_212602	1	2
Erysiphe_necator_52586	1	2
Helotiales_sp._DMI_Dod_QoI_2728926	1	2
Venustampulla_echinocandica_2656787	1	2
Rutstroemia_sp._NJR-2017a_BBW_2070414	0	1
Rutstroemia_sp._NJR-2017a_BVV2_2070413	1	1
Rutstroemia_sp._NJR-2017a_WRK4_2070412	1	2
Glarea_lozoyensis_ATCC_20868_1116229	1	2
Glarea_lozoyensis_74030_1104152	1	2
Hyaloscypha_hepaticicola_2082293	1	2
Hyaloscypha_variabilis_F_1149755	1	2
Hyaloscypha_bicolor_E_1095630	1	2
Drepanopeziza_brunnea_f._sp._'multigermtubi'_MB_m1_1072389	1	2
Rhynchosporium_commune_914237	1	2
Amorphotheca_resinae_ATCC_22711_857342	1	2
Coleophoma_cylindrospora_1849047	1	2
Marssonina_coronariae_503106	1	2
Cudoniella_acicularis_354080	1	2
Lachnellula_hyalina_1316788	1	2
Lachnellula_cervina_1316786	1	2
Lachnellula_arida_1316785	1	2
Lachnellula_suecica_602035	0	2
Lachnellula_subtilissima_602034	1	1
Lachnellula_willkommii_215461	1	2
Lachnellula_occidentalis_215460	1	2
Phialocephala_subalpina_576137	1	2
Mollisia_scopiformis_149040	1	2
Cadophora_sp._M221_2774352	1	2
Cadophora_sp._DSE1049_1485229	1	2
Cadophora_malorum_108018	1	2
Botrytis_fragariae_1964551	1	2
Botrytis_cinerea_T4_999810	1	1
Botrytis_cinerea_B05.10_332648	1	2
Botrytis_elliptica_278938	1	2
Botrytis_porri_87229	1	2
Botryotinia_narcissicola_278944	1	2
Botryotinia_convoluta_54673	1	1
Botryotinia_calthae_38488	1	2
Monilinia_vaccinii-corymbosi_61207	1	2
Monilinia_laxa_61186	1	2
Monilinia_fructigena_38457	1	1
Monilinia_fructicola_38448	1	1
Sclerotinia_borealis_F-4128_1432307	1	2
Sclerotinia_sclerotiorum_1980_UF-70_665079	1	2
Sclerotinia_trifoliorum_28548	1	2
Oidiodendron_maius_Zn_913774	1	2
Pseudogymnoascus_sp._24MN13_1622150	1	2
Pseudogymnoascus_sp._05NY08_1622149	1	2
Pseudogymnoascus_sp._WSF_3629_1622147	1	2
Pseudogymnoascus_sp._23342-1-I1_1524831	1	2
Pseudogymnoascus_sp._VKM_F-3557_1437433	0	2
Pseudogymnoascus_sp._VKM_F-4520__FW-2644_1420915	0	2
Pseudogymnoascus_sp._VKM_F-4519__FW-2642_1420914	1	2
Pseudogymnoascus_sp._VKM_F-4518__FW-2643_1420913	1	2
Pseudogymnoascus_sp._VKM_F-4516__FW-969_1420910	0	2
Pseudogymnoascus_sp._VKM_F-4515__FW-2607_1420909	1	2
Pseudogymnoascus_sp._VKM_F-4513__FW-928_1420907	1	2
Pseudogymnoascus_sp._VKM_F-4281__FW-2241_1420906	1	2
Pseudogymnoascus_sp._VKM_F-4246_1420902	1	2
Pseudogymnoascus_sp._VKM_F-3775_1420901	0	2
Pseudogymnoascus_sp._VKM_F-3808_1391699	1	2
Pseudogymnoascus_destructans_20631-21_658429	1	2
Pseudogymnoascus_verrucosus_342668	1	2
Scytalidium_lignicola_5539	1	2
Thyridium_curvatum_1093900	1	2
Phaeoacremonium_minimum_UCRPA7_1286976	1	2
Sporothrix_schenckii_ATCC_58251_1391915	1	2
Ophiostoma_piceae_UAMH_11346_1262450	1	2
Grosmannia_clavigera_kw1407_655863	1	2
Coniochaeta_sp._2T2.1_1571157	2	4
Coniochaeta_ligniaria_NRRL_30616_1408157	1	2
Coniochaeta_pulveracea_177199	1	2
Coniella_lustricola_2025994	1	2
Cytospora_leucostoma_1230097	1	2
Valsa_mali_var._pyri__nom._inval._694573	1	2
Valsa_malicola_356882	1	2
Valsa_sordida_252740	0	2
Diaporthe_ampelina_1214573	1	2
Diaporthe_helianthi_158607	1	2
Magnaporthiopsis_poae_ATCC_64411_644358	0	0
Gaeumannomyces_tritici_R3-111a-1_644352	1	1
Pyricularia_oryzae_70-15_242507	1	2
Pyricularia_grisea_148305	1	2
Podospora_anserina_S_mat+_515849	1	2
Sordaria_macrospora_k-hell_771870	1	2
Neurospora_tetrasperma_FGSC_2509_510952	1	2
Neurospora_crassa_OR74A_367110	1	2
Thermochaetoides_thermophila_DSM_1495_759272	1	2
Thermothielavioides_terrestris_NRRL_8126_578455	1	2
Thermothelomyces_thermophilus_ATCC_42464_573729	1	2
Chaetomium_globosum_CBS_148.51_306901	1	2
Madurella_mycetomatis_100816	1	2
Xylariales_sp._No.14919_1813822	1	2
Eutypa_lata_UCREL1_1287681	1	2
Pestalotiopsis_fici_W106-1_1229662	1	2
Pseudomassariella_vexata_1141098	1	2
Hypoxylon_sp._CO27-5_1001938	1	2
Hypoxylon_sp._CI-4A_1001833	1	2
Daldinia_sp._EC12_1001832	1	2
Microdochium_bolleyi_196109	1	2
Monosporascus_sp._GIB2_2211647	1	2
Monosporascus_sp._MC13-8B_2211646	1	2
Monosporascus_sp._MG133_2211645	1	2
Monosporascus_sp._CRB-8-3_2211644	1	2
Monosporascus_sp._CRB-9-2_2211643	1	2
Monosporascus_sp._5C6A_2211642	1	2
Monosporascus_sp._mg162_1081914	1	2
Monosporascus_ibericus_155417	1	2
Rosellinia_necatrix_77044	1	2
Xylaria_flabelliformis_2512241	1	2
Xylaria_grammica_363999	1	2
Xylaria_multiplex_323545	1	2
Xylaria_hypoxylon_37992	1	2
Ceratocystis_fimbriata_CBS_114723_1035309	1	2
Ceratocystis_platani_88771	1	2
Thielaviopsis_punctulata_72032	1	2
Scedosporium_apiospermum_563466	1	1
Lomentospora_prolificans_41688	1	2
Stachybotrys_chlorohalonata_IBT_40285_1283841	1	2
Hapsidospora_chrysogenum_ATCC_11550_857340	1	2
_Torrubiella__hemipterigena_1531966	1	2
Ustilaginoidea_virens_1159556	1	2
Claviceps_purpurea_20.1_1111077	1	2
Moelleriella_libera_RCEF_2490_1081109	1	2
Pochonia_chlamydosporia_170_1380566	1	2
Pochonia_chlamydosporia_123_1052797	1	2
Epichloe_festucae_Fl1_877507	1	2
Metarhizium_anisopliae_BRIP_53293_1291518	1	2
Metarhizium_rileyi_RCEF_4871_1081105	1	2
Metarhizium_album_ARSEF_1941_1081103	1	2
Metarhizium_acridum_CQMa_102_655827	1	2
Akanthomyces_lecanii_RCEF_1005_1081108	1	2
Niveomyces_insectorum_RCEF_264_1081102	1	2
Beauveria_bassiana_D1-5_1245745	1	2
Beauveria_bassiana_ARSEF_2860_655819	1	2
Cordyceps_sp._RAO-2017_2004951	1	2
Cordyceps_fumosorosea_ARSEF_2679_1081104	1	2
Cordyceps_militaris_CM01_983644	1	2
Cordyceps_javanica_43265	1	2
Hirsutella_minnesotensis_3608_1043627	1	1
Drechmeria_coniospora_98403	1	2
Ophiocordyceps_camponoti-leonardi__nom._inval._2039875	1	2
Ophiocordyceps_camponoti-saundersi__nom._inval._2039874	1	2
Ophiocordyceps_camponoti-floridani_2030778	1	2
Ophiocordyceps_camponoti-rufipedis_2004952	1	2
Ophiocordyceps_australis_1399860	1	2
Ophiocordyceps_polyrhachis-furcata_BCC_54312_1330021	1	2
Ophiocordyceps_unilateralis_268505	1	2
Ophiocordyceps_sinensis_CO18_911162	1	1
Tolypocladium_ophioglossoides_CBS_100239_1163406	1	2
Tolypocladium_paradoxum_94208	1	2
Tolypocladium_capitatum_45235	1	2
Purpureocillium_lilacinum_33203	1	2
Clonostachys_rosea_29856	1	2
Escovopsis_weberi_150374	1	2
Trichoderma_longibrachiatum_ATCC_18648_983965	1	2
Trichoderma_arundinaceum_490622	1	2
Trichoderma_atroviride_IMI_206040_452589	1	2
Trichoderma_reesei_QM6a_431241	1	2
Trichoderma_virens_Gv29-8_413071	1	2
Trichoderma_gamsii_398673	1	2
Trichoderma_asperellum_CBS_433.97_1042311	1	2
Trichoderma_citrinoviride_58853	1	2
Trichoderma_harzianum_CBS_226.95_983964	1	2
Neonectria_ditissima_78410	1	2
Fusarium_flagelliforme_2675880	1	2
Fusarium_austroafricanum_2364996	1	2
Fusarium_albosuccineum_1237068	2	2
Fusarium_sarcochroum_1208366	2	2
Fusarium_sp._NRRL_66182_2692428	2	2
Fusarium_sp._NRRL_52700_1101274	1	2
Fusarium_zealandicum_1053134	2	2
Fusarium_oligoseptatum_2604345	3	2
Fusarium_kuroshium_2010991	3	2
Fusarium_sp._AF-6_1325737	3	2
Fusarium_duplospermum_1325734	3	2
Fusarium_vanettenii_77-13-4_660122	2	2
Fusarium_gaditjirri_282569	1	2
Fusarium_heterosporum_42747	1	2
Fusarium_mundagurra_1567541	2	2
Fusarium_fujikuroi_IMI_58289_1279085	1	2
Fusarium_verticillioides_7600_334819	1	2
Fusarium_globosum_78864	1	2
Fusarium_acutatum_78861	1	2
Fusarium_pseudocircinatum_56676	1	2
Fusarium_phyllophilum_47803	1	2
Fusarium_subglutinans_42677	1	2
Fusarium_nygamai_42673	1	2
Fusarium_napiforme_42672	1	2
Fusarium_longipes_694270	1	2
Fusarium_graminearum_PH-1_229533	1	2
Fusarium_langsethiae_179993	1	2
Fusarium_pseudograminearum_101028	1	2
Fusarium_venenatum_56646	1	2
Fusarium_poae_36050	1	2
Fusarium_culmorum_5516	1	2
Fusarium_sporotrichioides_5514	1	2
Fusarium_odoratissimum_2502994	1	1
Fusarium_oxysporum_f._sp._cubense_race_1_1229664	1	2
Fusarium_oxysporum_f._sp._raphani_54005_1089458	1	2
Fusarium_oxysporum_NRRL_32931_660029	1	2
Fusarium_oxysporum_f._sp._rapae_485398	1	2
Fusarium_oxysporum_f._sp._lycopersici_4287_426428	1	2
Fusarium_oxysporum_f._sp._radicis-cucumerinum_327505	1	2
Fusarium_oxysporum_f._sp._conglutinans_Fo5176_660025	1	2
Sodiomyces_alkalinus_F11_1314773	1	2
Verticillium_alfalfae_VaMs.102_526221	1	2
Verticillium_dahliae_VdLs.17_498257	1	2
Verticillium_longisporum_100787	2	4
Colletotrichum_plurivorum_2175906	1	2
Colletotrichum_musicola_2175873	1	2
Colletotrichum_shisoi_2078593	1	2
Colletotrichum_tanaceti_1306861	0	2
Colletotrichum_fioriniae_PJ7_1445577	1	2
Colletotrichum_salicis_1209931	1	2
Colletotrichum_orchidophilum_1209926	1	2
Colletotrichum_incanum_1573173	1	2
Colletotrichum_tofieldiae_708197	1	2
Colletotrichum_chlorophyti_708187	1	2
Colletotrichum_sublineola_1173701	1	2
Colletotrichum_graminicola_M1.001_645133	1	2
Colletotrichum_fructicola_Nara_gc5_1213859	1	2
Colletotrichum_asianum_702518	1	2
Colletotrichum_gloeosporioides_Cg-14_1237896	1	2
Colletotrichum_orbiculare_MAFF_240422_1213857	1	2
Colletotrichum_trifolii_5466	1	2
Endocarpon_pusillum_Z07020_1263415	1	2
Phaeomoniella_chlamydospora_158046	1	2
Chaetothyriales_sp._CBS_135597_2249420	1	2
Chaetothyriales_sp._CBS_132003_2249419	1	2
Chaetothyriales_sp._CBS_134916_2249418	1	2
Chaetothyriales_sp._CBS_134920_2249417	1	2
Cyphellophora_europaea_CBS_101466_1220924	1	2
Rhinocladiella_mackenziei_CBS_650.93_1442369	1	2
Fonsecaea_multimorphosa_CBS_102226_1442371	1	2
Fonsecaea_pedrosoi_CBS_271.37_1442368	1	2
Fonsecaea_erecta_1367422	1	2
Capronia_epimyces_CBS_606.96_1182542	1	2
Capronia_coronata_CBS_617.96_1182541	1	2
Exophiala_aquamarina_CBS_119918_1182545	1	2
Exophiala_sideris_1016849	1	2
Exophiala_dermatitidis_NIH/UT8656_858893	1	2
Exophiala_xenobiotica_348802	1	2
Exophiala_oligosperma_215243	1	2
Exophiala_mesophila_212818	1	2
Exophiala_spinifera_91928	1	2
Cladophialophora_yegresii_CBS_114405_1182544	1	2
Cladophialophora_psammophila_CBS_110553_1182543	1	2
Cladophialophora_immunda_569365	1	2
Cladophialophora_carrionii_86049	1	2
Phialophora_attinorum_1664694	1	2
Phialophora_americana_5601	1	2
Elaphomyces_granulatus_519963	1	2
Paecilomyces_variotii_No._5_1356009	1	2
Rasamsonia_emersonii_CBS_393.64_1408163	1	2
Talaromyces_atroroseus_1441469	1	2
Talaromyces_amestolkiae_1196081	1	2
Talaromyces_marneffei_ATCC_18224_441960	1	2
Talaromyces_stipitatus_ATCC_10500_441959	1	2
Talaromyces_rugulosus_121627	1	2
Talaromyces_islandicus_28573	1	2
Penicilliopsis_zonata_CBS_506.65_1073090	1	2
Monascus_purpureus_5098	1	2
Penicillium_ucsense_2839758	1	2
Penicillium_arizonense_1835702	1	2
Penicillium_subrubescens_1316194	1	2
Penicillium_digitatum_PHI26_1170229	1	2
Penicillium_oxalicum_114-2_933388	1	2
Penicillium_rubens_Wisconsin_54-1255_500485	1	2
Penicillium_antarcticum_416450	1	2
Penicillium_steckii_303698	1	2
Penicillium_occitanis__nom._inval._290292	1	2
Penicillium_flavigenum_254877	1	2
Penicillium_nordicum_229535	1	2
Penicillium_brasilianum_104259	1	2
Penicillium_decumbens_69771	1	2
Penicillium_nalgiovense_60175	1	2
Penicillium_solitum_60172	1	2
Penicillium_polonicum_60169	1	2
Penicillium_freii_48697	1	1
Penicillium_italicum_40296	1	2
Penicillium_coprophilum_36646	1	2
Penicillium_vulpinum_29845	0	2
Penicillium_expansum_27334	1	2
Penicillium_griseofulvum_5078	1	2
Aspergillus_burnettii_2508778	1	2
Aspergillus_sclerotialis_2070753	1	2
Aspergillus_sp._HF37_1960876	1	2
Aspergillus_mulundensis_1810919	1	2
Aspergillus_nomiae_NRRL_13137_1509407	1	2
Aspergillus_pseudonomiae_1506151	1	2
Aspergillus_saccharolyticus_JOP_1030-1_1450539	1	2
Aspergillus_violaceofuscus_CBS_115571_1450538	1	2
Aspergillus_homomorphus_CBS_101889_1450537	1	2
Aspergillus_sclerotioniger_CBS_115572_1450535	2	2
Aspergillus_heteromorphus_CBS_117.55_1448321	1	2
Aspergillus_ellipticus_CBS_707.79_1448320	1	2
Aspergillus_sclerotiicarbonarius_CBS_121057_1448318	1	2
Aspergillus_ibericus_CBS_121593_1448316	1	2
Aspergillus_uvarum_CBS_121591_1448315	1	2
Aspergillus_novofumigatus_IBT_16806_1392255	1	2
Aspergillus_ruber_CBS_135680_1388766	1	2
Aspergillus_welwitschiae_1341132	1	2
Aspergillus_felis_1287682	1	2
Aspergillus_turcosus_1245748	1	2
Aspergillus_bertholletiae_1226010	1	2
Aspergillus_puulaauensis_1220207	1	2
Aspergillus_tanneri_1220188	1	2
Aspergillus_hiratsukae_1194566	1	2
Aspergillus_glaucus_CBS_516.65_1160497	1	2
Aspergillus_wentii_DTO_134E9_1073089	1	2
Aspergillus_luchuensis_CBS_106.47_1137211	2	2
Aspergillus_novoparasiticus_986946	1	2
Aspergillus_brasiliensis_CBS_101740_767769	1	2
Aspergillus_minisclerotigenes_656917	1	2
Aspergillus_arachidicola_656916	1	2
Aspergillus_carbonarius_ITEM_5010_602072	2	2
Aspergillus_cristatus_573508	1	2
Aspergillus_fumigatiaffinis_340414	1	2
Aspergillus_clavatus_NRRL_1_344612	1	2
Aspergillus_fischeri_NRRL_181_331117	1	2
Aspergillus_fumigatus_Af293_330879	1	2
Aspergillus_rambellii_308745	1	2
Aspergillus_sydowii_CBS_593.65_1036612	1	2
Aspergillus_versicolor_CBS_583.65_1036611	1	2
Aspergillus_calidoustus_454130	2	2
Aspergillus_nidulans_FGSC_A4_227321	1	2
Aspergillus_alliaceus_209559	1	2
Aspergillus_chevalieri_182096	1	2
Aspergillus_pseudotamarii_132259	1	2
Aspergillus_bombycis_109264	1	2
Aspergillus_awamori_105351	1	2
Aspergillus_udagawae_91492	1	2
Aspergillus_caelatus_61420	2	2
Aspergillus_tamarii_41984	2	2
Aspergillus_candidus_41067	1	2
Aspergillus_thermomutatus_41047	1	2
Aspergillus_ustus_40382	0	0
Aspergillus_parasiticus_SU-1_1403190	1	2
Aspergillus_steynii_IBT_23096_1392250	1	2
Aspergillus_aculeatus_ATCC_16872_690307	1	2
Aspergillus_coremiiformis_138285	1	2
Aspergillus_leporis_41062	1	2
Aspergillus_avenaceus_36643	1	2
Aspergillus_terreus_NIH2624_341663	1	2
Aspergillus_oryzae_RIB40_510516	1	2
Aspergillus_niger_CBS_513.88_425011	1	2
Polytolypa_hystricis_UAMH7299_1447883	1	2
Paracoccidioides_brasiliensis_Pb18_502780	1	2
Paracoccidioides_lutzii_Pb01_502779	1	2
Ascosphaera_apis_ARSEF_7405_392613	1	2
Uncinocarpus_reesii_1704_336963	1	2
Coccidioides_posadasii_str._Silveira_443226	1	2
Coccidioides_immitis_RMSCC_3703_454286	1	2
Coccidioides_immitis_RS_246410	1	1
Microsporum_canis_CBS_113480_554155	1	2
Nannizzia_gypsea_CBS_118893_535722	1	2
Trichophyton_interdigitale_MR816_1215338	1	2
Trichophyton_benhamiae_CBS_112371_663331	1	2
Trichophyton_rubrum_CBS_118892_559305	1	2
Helicocarpus_griseus_UAMH5409_1447875	1	2
Emergomyces_africanus_1955775	1	2
Emergomyces_pasteurianus_Ep9510_1447872	1	2
Blastomyces_silverae_2060906	1	2
Blastomyces_parvus_2060905	1	2
Blastomyces_percursus_1658174	1	2
Blastomyces_gilchristii_SLH14081_559298	1	2
Emmonsia_crescens_73230	1	2
Histoplasma_ohiense__nom._inval._2902605	1	2
Histoplasma_mississippiense__nom._inval._2059318	1	2
Histoplasma_capsulatum_H143_544712	1	2
Histoplasma_capsulatum_H88_544711	1	2
Histoplasma_capsulatum_G186AR_447093	1	2
Eremomyces_bilateralis_CBS_781.70_1392243	1	2
Coniosporium_apollinis_CBS_100218_1168221	1	2
Cryomyces_minteri_331657	1	3
Peltaster_fructicola_286661	2	2
Neofusicoccum_parvum_UCRNP2_1287680	1	1
Macrophomina_phaseolina_MS6_1126212	1	2
Diplodia_seriata_420778	1	2
Diplodia_corticola_236234	1	2
Botryosphaeria_dothidea_55169	1	2
Lasiodiplodia_theobromae_45133	1	2
Rachicladosporium_sp._CCFEE_5018_1974281	2	3
Rachicladosporium_antarcticum_1507870	2	4
Aureobasidium_subglaciale_EXF-2481_1043005	1	2
Aureobasidium_namibiae_CBS_147.97_1043004	1	2
Aureobasidium_melanogenum_CBS_110374_1043003	1	2
Aureobasidium_pullulans_EXF-150_1043002	1	2
Dissoconium_aciculare_CBS_342.82_1314786	1	2
Sphaerulina_musiva_SO2202_692275	1	2
Dothistroma_septosporum_NZE10_675120	1	2
Cercospora_berteroae_357750	1	2
Cercospora_zeina_348901	1	2
Zymoseptoria_brevis_1047168	1	2
Zymoseptoria_tritici_ST99CH_3D7_1276538	1	2
Zymoseptoria_tritici_IPO323_336722	1	2
Pseudocercospora_fuligena_685502	1	2
Pseudocercospora_fijiensis_CIRAD86_383855	1	2
Pseudocercospora_eumusae_321146	0	1
Pseudocercospora_musae_113226	1	1
Ramularia_collo-cygni_112498	1	2
Acidomyces_richmondensis_BFW_766039	1	2
Baudoinia_panamericana_UAMH_10762_717646	1	2
Salinomyces_thailandica_706561	1	2
Friedmanniomyces_endolithicus_329885	2	4
Friedmanniomyces_simplex_329884	1	2
Hortaea_werneckii_EXF-2000_1157616	2	3
Sphaceloma_murrayae_2082308	1	2
Elsinoe_australis_40998	1	2
Lepidopterella_palustris_CBS_459.81_1314670	1	2
Mytilinidion_resinicola_574789	1	2
Glonium_stellatum_574774	1	2
Corynespora_cassiicola_Philippines_1448308	1	2
Clohesyomyces_aquaticus_1231657	1	2
Massariosphaeria_phaeospora_100035	1	2
Paraphaeosphaeria_sporulosa_1460663	1	2
Stagonospora_sp._SRC1lsM3a_765868	1	2
Periconia_macrospinosa_97972	1	2
Plenodomus_lingam_JN3_985895	1	2
Pyrenochaeta_sp._DS3sAY3a_765867	1	2
Parastagonospora_nodorum_SN15_321614	1	2
Exserohilum_turcica_Et28A_671987	1	2
Pyrenophora_seminiperda_CCB06_1302712	1	1
Pyrenophora_teres_f._teres_0-1_861557	1	2
Pyrenophora_tritici-repentis_Pt-1C-BFP_426418	1	2
Stemphylium_lycopersici_183478	1	2
Bipolaris_zeicola_26-R-13_930089	1	2
Bipolaris_maydis_C5_701091	1	2
Bipolaris_sorokiniana_ND90Pr_665912	1	2
Alternaria_sp._MG1_1678846	0	2
Alternaria_atra_119953	1	2
Alternaria_burnsii_1187904	1	2
Alternaria_alternata_5599	1	2
Epicoccum_nigrum_105696	1	2
Ascochyta_lentis_205686	1	2
Ascochyta_rabiei_5454	1	2
Verruconis_gallopava_253628	1	2
Venturia_nashicola_86259	1	2
Venturia_effusa_50376	1	2
Venturia_inaequalis_5025	1	2
Ascoidea_rubescens_DSM_1968_1344418	1	1
Tortispora_caseinolytica_NRRL_Y-17796_767744	1	2
Lipomyces_starkeyi_NRRL_Y-11557_675824	1	1
Saprochaete_ingens_2606893	1	2
Yarrowia_lipolytica_CLIB122_284591	1	1
Sugiyamaella_lignohabitans_796027	1	2
Wickerhamiella_sorbophila_45607	1	1
Wickerhamomyces_ciferrii_NRRL_Y-1031_1206466	1	1
Wickerhamomyces_anomalus_NRRL_Y-366-8_683960	1	1
Komagataella_phaffii_GS115_644223	1	1
Cyberlindnera_jadinii_NRRL_Y-1542_983966	1	1
Cyberlindnera_fabianii_36022	1	1
Saccharomycodes_ludwigii_36035	1	1
Hanseniaspora_valbyensis_NRRL_Y-1626_766949	1	1
Hanseniaspora_osmophila_56408	1	1
Hanseniaspora_uvarum_29833	1	1
Nadsonia_fulvescens_var._elongata_DSM_6958_857566	1	2
Pachysolen_tannophilus_NRRL_Y-2460_669874	1	1
Diutina_rugosa_5481	1	2
Babjeviella_inositovora_NRRL_Y-12698_984486	1	2
Clavispora_lusitaniae_ATCC_42720_306902	1	1
_Candida__auris_498019	1	1
_Candida__pseudohaemulonii_418784	1	1
_Candida__haemuloni_45357	1	1
_Candida__intermedia_45354	1	1
Metschnikowia_sp._JCM_33374_2562755	1	1
Metschnikowia_aff._pulcherrima_2163413	1	1
Metschnikowia_persimmonesis_2053757	1	1
Metschnikowia_bicuspidata_var._bicuspidata_NRRL_YB-4993_869754	1	1
Suhomyces_tanzawaensis_NRRL_Y-17324_984487	1	2
Hyphopichia_burtonii_NRRL_Y-1933_984485	1	2
Yamadazyma_tenuis_ATCC_10573_590646	1	1
Spathaspora_sp._JA1_2028339	1	1
Spathaspora_passalidarum_NRRL_Y-27907_619300	1	1
_Candida__subhashii_561895	1	2
Millerozyma_farinosa_CBS_7064_559304	1	3
Scheffersomyces_stipitis_CBS_6054_322104	1	2
Meyerozyma_sp._JA9_2028340	1	2
Meyerozyma_guilliermondii_ATCC_6260_294746	1	2
Debaryomyces_hansenii_CBS767_284592	1	2
Lodderomyces_elongisporus_NRRL_YB-4239_379508	1	2
Candida_maltosa_Xu316_1245528	1	2
Candida_parapsilosis_CDC317_578454	1	2
Candida_tropicalis_MYA-3404_294747	1	2
Candida_viswanathii_5486	0	3
Candida_albicans_SC5314_237561	1	2
Torulaspora_sp._CBS_2947_2792677	1	1
Torulaspora_delbrueckii_CBS_1146_1076872	1	1
Kazachstania_saulgeensis_1789683	1	1
Kazachstania_naganishii_CBS_8797_1071383	1	2
Kazachstania_africana_CBS_2517_1071382	1	1
Tetrapisispora_phaffii_CBS_4417_1071381	1	1
Tetrapisispora_blattae_CBS_6284_1071380	1	1
Naumovozyma_dairenensis_CBS_421_1071378	1	1
Naumovozyma_castellii_CBS_4309_1064592	1	1
Vanderwaltozyma_polyspora_DSM_70294_436907	1	1
Eremothecium_cymbalariae_DBVPG#7215_931890	1	1
Eremothecium_gossypii_ATCC_10895_284811	1	1
Saccharomyces_arboricola_H-6_1160507	0	0
Saccharomyces_cerevisiae_S288C_559292	1	1
Saccharomyces_kudriavzevii_IFO_1802_226230	1	0
Zygotorulaspora_mrakii_42260	1	1
Zygosaccharomyces_parabailii_1365886	2	3
Zygosaccharomyces_mellis_42258	1	2
Kluyveromyces_lactis_NRRL_Y-1140_284590	1	1
Nakaseomyces_glabratus_CBS_138_284593	1	1
Lachancea_lanzarotensis_1245769	1	1
Lachancea_mirantina_1230905	1	1
Lachancea_dasiensis_1072105	1	1
Lachancea_thermotolerans_CBS_6340_559295	1	1
Lachancea_fermentati_4955	1	1
_Candida__arabinofermentans_NRRL_YB-2248_983967	1	1
Ogataea_parapolymorpha_DL-1_871575	1	1
Brettanomyces_nanus_13502	1	1
Brettanomyces_naardenensis_13370	1	1
Brettanomyces_bruxellensis_AWRI1499_1124627	1	1
_Candida__inconspicua_52247	1	1
Pichia_membranifaciens_NRRL_Y-2026_763406	1	1
Pichia_kudriavzevii_4909	1	1
Paramicrosporidium_saccamoebae_1246581	1	1
Rozella_allomycis_CSF55_988480	0	1
Catenaria_anguillulae_PL171_765915	1	1
Allomyces_macrogynus_ATCC_38327_578462	1	2
Olpidium_bornovanus_278681	0	2
Gonapodya_prolifera_JEL478_1344416	1	1
Caulochytrium_protostelioides_1555241	1	1
Batrachochytrium_salamandrivorans_1357716	1	1
Batrachochytrium_dendrobatidis_JAM81_684364	1	1
Batrachochytrium_dendrobatidis_JEL423_403673	1	1
Blyttiomyces_helicus_388810	1	1
Synchytrium_microbalum_1806994	1	1
Synchytrium_endobioticum_286115	2	1
Rhizoclosmatium_globosum_329046	2	1
Chytriomyces_confervae_246404	1	1
Spizellomyces_punctatus_DAOM_BR117_645134	1	1
Powellomyces_hirtus_109895	1	1
Anaeromyces_robustus_1754192	2	1
Neocallimastix_californiae_1754190	3	3
Piromyces_finnis_1754191	2	2
Piromyces_sp._E2_73868	1	2
Basidiobolus_meristosporus_CBS_931.73_1314790	1	1
Conidiobolus_coronatus_NRRL_28638_796925	1	1
Piptocephalis_cylindrospora_1907219	1	0
Syncephalis_pseudoplumigaleata_1712513	0	0
Thamnocephalis_sphaerospora_78915	1	1
Dimargaris_cristalligena_215637	1	1
Zancudomyces_culisetae_1213189	0	0
Smittium_culicis_133412	1	2
Smittium_simulii_133385	1	1
Smittium_mucronatum_133383	0	1
Smittium_megazygosporum_133381	1	1
Furculomyces_boomerangus_61424	1	1
Coemansia_reversa_NRRL_1564_763665	1	1
Linderina_pennispora_61395	1	1
Anncaliia_algerae_PRA339_1288291	1	0
Anncaliia_algerae_PRA109_1240240	1	0
Tubulinosema_ratisbonensis_291195	1	0
Mitosporidium_daphniae_1485682	0	0
Ordospora_colligata_OC4_1354746	1	0
Edhazardia_aedis_USNM_41457_1003232	1	0
Nematocida_ausubeli_1913371	1	0
Nematocida_displodere_1805483	1	0
Nematocida_parisii_ERTm3_935791	1	0
Pseudoloma_neurophilia_146866	1	1
Hamiltosporidium_tvaerminnensis_1176355	1	1
Hamiltosporidium_magnivora_148818	1	1
Vavraia_culicis_subsp._floridensis_948595	1	1
Trachipleistophora_hominis_72359	1	1
Spraguea_lophii_42_110_1358809	1	0
Enterospora_canceri_1081671	0	0
Hepatospora_eriocheir_1081669	2	0
Enterocytozoon_hepatopenaei_646526	1	0
Encephalitozoon_cuniculi_GB-M1_284813	1	1
Vittaforma_corneae_ATCC_50505_993615	1	1
Nosema_bombycis_CQ1_578461	3	0
Vairimorpha_apis_BRL_01_1037528	1	0
Vairimorpha_ceranae_BRL01_578460	0	0
Linnemannia_elongata_AG-77_1314771	2	1
Lobosporangium_transversale_64571	2	1
Glomus_cerebriforme_658196	1	1
Rhizophagus_sp._MUCL_43196_1803374	1	1
Rhizophagus_irregularis_DAOM_197198w_1432141	1	1
Rhizophagus_irregularis_DAOM_181602_DAOM_197198_747089	1	1
Rhizophagus_clarus_94130	1	1
Diversispora_epigaea_1348612	1	1
Gigaspora_rosea_44941	1	1
Gigaspora_margarita_4874	1	1
Bifiguratus_adelaidae_1938954	1	2
Endogone_sp._FLAS-F59071_2340872	2	1
Jimgerdemannia_flammicorona_994334	1	1
Umbelopsis_isabellina_91625	1	1
Umbelopsis_vinacea_44442	2	1
Lichtheimia_corymbifera_JMRC_FSU_9682_1263082	1	1
Phycomyces_blakesleeanus_NRRL_1555_-_763407	1	1
Syncephalastrum_racemosum_13706	1	1
Choanephora_cucurbitarum_101091	1	1
Apophysomyces_ossiformis_679940	1	1
Thamnidium_elegans_101142	1	0
Mucor_circinatus_2054153	1	1
Mucor_circinelloides_1006PhL_1220926	1	1
Mucor_lusitanicus_CBS_277.49_747725	1	1
Mucor_plumbeus_97098	1	1
Mucor_ambiguus_91626	1	1
Mucor_saturninus_64648	1	1
Parasitella_parasitica_35722	1	1
Rhizopus_delemar_RA_99-880_246409	0	1
Rhizopus_azygosporus_86630	2	2
Rhizopus_microsporus_ATCC_52813_1340429	1	1
Rhizopus_stolonifer_4846	2	1
Hesseltinella_vesiculosa_101127	1	1
Absidia_repens_90262	1	1
Absidia_glauca_4829	1	1
Guillardia_theta_CCMP2712_905079	0	2
Thecamonas_trahens_ATCC_50062_461836	0	1
Acanthamoeba_castellanii_str._Neff_1257118	0	0
Planoprotostelium_fungivorum_1890364	0	1
Entamoeba_invadens_IP1_370355	0	0
Entamoeba_histolytica_HM-1_IMSS_294381	0	0
Heterostelium_album_PN500_670386	0	1
Cavenderia_fasciculata_SH3_1054147	0	1
Tieghemostelium_lacteum_361077	0	1
Polysphondylium_violaceum_133409	0	1
Dictyostelium_discoideum_44689	0	1
Dictyostelium_purpureum_5786	0	1
Tritrichomonas_foetus_1144522	0	0
Carpediemonas_membranifera_201153	0	0
Spironucleus_salmonicida_348837	0	0
Giardia_lamblia_ATCC_50803_184922	0	0
Giardia_muris_5742	0	0
Naegleria_fowleri_5763	0	1
Naegleria_gruberi_5762	0	1
Perkinsela_sp._CCAP_1560/4_1314962	0	0
Bodo_saltans_75058	0	1
Angomonas_deanei_59799	0	1
Strigomonas_culicis_28005	0	2
Trypanosoma_brucei_brucei_TREU927_185431	0	1
Trypanosoma_cruzi_Dm28c_1416333	0	1
Trypanosoma_cruzi_strain_CL_Brener_353153	0	2
Trypanosoma_cruzi_marinkellei_85056	0	1
Trypanosoma_conorhini_83891	0	1
Trypanosoma_theileri_67003	0	1
Trypanosoma_rangeli_SC58_429131	0	1
Leptomonas_pyrrhocoris_157538	0	1
Leishmania_infantum_5671	0	1
Leishmania_major_5664	0	1
Leishmania_braziliensis_5660	0	1
Diacronema_lutheri_2081491	1	1
Chrysochromulina_tobinii_1460289	1	1
Emiliania_huxleyi_2903	0	2
Reticulomyxa_filosa_46433	1	1
Plasmodiophora_brassicae_37360	0	1
Vitrella_brassicaformis_CCMP3155_1169540	1	1
Perkinsus_marinus_ATCC_50983_423536	0	1
Perkinsus_chesapeaki_330153	0	0
Perkinsus_olseni_32597	0	2
Halteria_grandinella_5974	0	1
Oxytricha_trifallax_1172189	0	1
Stylonychia_lemnae_5949	0	1
Ichthyophthirius_multifiliis_strain_G5_857967	0	0
Tetrahymena_thermophila_SB210_312017	0	1
Pseudocohnilembus_persalinus_266149	0	1
Paramecium_sonneborni_65129	0	2
Paramecium_pentaurelia_43138	0	1
Paramecium_octaurelia_43137	0	2
Paramecium_tetraurelia_5888	0	2
Paramecium_primaurelia_5886	0	2
Theileria_equi_strain_WA_1537102	0	0
Theileria_orientalis_strain_Shintoku_869250	0	0
Theileria_parva_5875	0	0
Theileria_annulata_5874	0	0
Babesia_microti_strain_RI_1133968	0	1
Babesia_sp._Xinjiang_462227	0	1
Babesia_ovata_189622	0	1
Babesia_bigemina_5866	0	1
Hepatocystis sp. ex Piliocolobus_tephrosceles_2600580	1	0
Plasmodium_relictum_85471	1	0
Plasmodium_cynomolgi_strain_B_1120755	1	0
Plasmodium_vivax_Sal-1_126793	1	0
Plasmodium_gonderi_77519	1	0
Plasmodium_ovale_wallikeri_864142	1	0
Plasmodium_ovale_curtisi_864141	1	0
Plasmodium_malariae_5858	1	0
Plasmodium_knowlesi_strain_H_5851	1	0
Plasmodium_falciparum_UGT5.1_1237627	1	0
Plasmodium_falciparum_MaliPS096_E11_1036727	1	0
Plasmodium_falciparum_Tanzania__2000708_1036725	1	0
Plasmodium_falciparum_FCH/4_1036724	1	0
Plasmodium_falciparum_IGH-CR14_580059	1	0
Plasmodium_falciparum_RAJ116_580058	0	0
Plasmodium_falciparum_HB3_137071	1	0
Plasmodium_falciparum_Palo_Alto/Uganda_57270	1	0
Plasmodium_falciparum_Dd2_57267	0	0
Plasmodium_falciparum_3D7_36329	1	0
Plasmodium_falciparum_NF54_5843	1	0
Plasmodium_falciparum_CAMP/Malaysia_5835	1	0
Plasmodium_yoelii_yoelii_73239	1	0
Plasmodium_berghei_ANKA_5823	1	0
Gregarina_niphandrodes_110365	1	0
Cryptosporidium_muris_RN66_441375	1	1
Cryptosporidium_parvum_Iowa_II_353152	1	1
Cyclospora_cayetanensis_88456	1	0
Neospora_caninum_Liverpool_572307	0	1
Cystoisospora_suis_483139	1	0
Besnoitia_besnoiti_94643	1	0
Toxoplasma_gondii_VEG_432359	1	1
Amoebophrya_sp._A120_2202890	0	0
Amoebophrya_sp._A25_1410381	0	0
Polarella_glacialis_89957	0	1
Symbiodinium_necroappetens_1628268	0	0
Symbiodinium_natans_878477	0	1
Symbiodinium_sp._CCMP2456_1519616	0	2
Symbiodinium_sp._CCMP2592_631055	0	0
Symbiodinium_sp._KB8_230985	0	1
Symbiodinium_pilosum_2952	0	0
Symbiodinium_microadriaticum_2951	0	2
Hondaea_fermentalgiana_2315210	1	1
Cafeteria_roenbergensis_33653	0	0
Blastocystis_sp._ATCC_50177/Nand_II_478820	0	0
Achlya_hypogyna_1202772	0	1
Saprolegnia_diclina_VS20_1156394	0	1
Saprolegnia_parasitica_CBS_223.65_695850	0	1
Aphanomyces_stellatus_120398	0	1
Aphanomyces_euteiches_100861	0	1
Thraustotheca_clavata_74557	0	1
Albugo_candida_65357	0	2
_Pythium__brassicae__nom._inval._1485010	0	1
Globisporangium_ultimum_DAOM_BR144_431595	0	1
Pythium_oligandrum_41045	0	1
Nothophytophthora_sp._Chile5_2483409	0	2
Hyaloperonospora_arabidopsidis_Emoy2_559515	0	1
Peronospora_effusa_542832	0	1
Phytophthora_aleatoria_2496075	0	1
Phytophthora_parasitica_P1569_1317065	0	1
Phytophthora_parasitica_P10297_1317064	0	1
Phytophthora_parasitica_INRA-310_761204	0	1
Phytophthora_palmivora_var._palmivora_611791	0	1
Phytophthora_kernoviae_325452	0	0
Phytophthora_pseudosyringae_221518	0	1
Phytophthora_ramorum_164328	0	2
Phytophthora_rubi_129364	0	1
Phytophthora_boehmeriae_109152	0	0
Phytophthora_sojae_strain_P6497_1094619	0	1
Phytophthora_fragariae_53985	0	1
Phytophthora_cactorum_29920	0	1
Phytophthora_megakarya_4795	0	0
Phytophthora_nicotianae_4790	0	1
Phytophthora_infestans_T30-4_403677	0	1
Plasmopara_halstedii_4781	0	1
Bremia_lactucae_4779	0	1
Nannochloropsis_salina_CCMP1776_1027361	0	1
Nannochloropsis_gaditana_CCMP526_1093141	0	0
Aureococcus_anophagefferens_44056	0	0
Pelagomonas_calceolata_35677	0	1
Fistulifera_solaris_1519565	0	2
Phaeodactylum_tricornutum_CCAP_1055/1_556484	0	1
Fragilariopsis_cylindrus_CCMP1102_635003	1	1
Pseudo-nitzschia_multistriata_183589	0	1
Thalassiosira_oceanica_159749	0	1
Thalassiosira_pseudonana_35128	0	1
Tribonema_minus_303371	0	1
Ectocarpus_sp._CCAP_1310/34_867726	0	1
Ectocarpus_siliculosus_2880	1	1
Cyanidiococcus_yangmingshanensis_2690220	0	2
Cyanidioschyzon_merolae_strain_10D_280699	0	1
Galdieria_sulphuraria_130081	0	1
Porphyridium_purpureum_35688	0	1
Gracilariopsis_chorda_448386	0	1
Chondrus_crispus_2769	0	1
Chloropicon_primus_1764295	0	1
Pedinophyceae_sp._YPF-701_765719	0	1
Ostreobium_quekettii_121088	0	2
Pycnococcus_provasolii_41880	0	1
Micromonas_pusilla_CCMP1545_564608	0	1
Micromonas_commoda_296587	0	1
Ostreococcus_lucimarinus_CCE9901_436017	0	1
Ostreococcus_tauri_70448	0	1
Bathycoccus_prasinos_41875	0	1
Coccomyxa_sp._Obi_2315456	1	1
Coccomyxa_subellipsoidea_C-169_574566	0	2
Helicosporidium_sp._ATCC_50920_1291522	0	1
Micractinium_conductrix_554055	0	1
Chlorella_desiccata__nom._nud._1650286	0	2
Chlorella_variabilis_554065	0	2
Chlorella_sorokiniana_3076	0	1
Auxenochlorella_protothecoides_3075	0	1
Raphidocelis_subcapitata_307507	0	1
Monoraphidium_neglectum_145388	0	0
Scenedesmus_sp._NREL_46B-D3_2650976	0	1
Tetradesmus_obliquus_3088	0	1
Tetrabaena_socialis_47790	0	0
Edaphochlamys_debaryana_47281	0	1
Haematococcus_lacustris_44745	0	0
Gonium_pectorale_33097	0	1
Volvox_reticuliferus_1737510	0	0
Volvox_africanus_51714	0	1
Volvox_carteri_f._nagariensis_3068	0	1
Chlamydomonas_schloesseri_2026947	0	1
Chlamydomonas_eustigma_1157962	0	1
Chlamydomonas_incerta_51695	0	1
Chlamydomonas_reinhardtii_3055	0	1
Klebsormidium_nitens_105231	0	1
Chara_braunii_69332	0	1
Ceratodon_purpureus_3225	0	1
Physcomitrium_patens_3218	0	1
Marchantia_polymorpha_subsp._ruderalis_1480154	0	1
Selaginella_moellendorffii_88036	0	2
Ceratopteris_richardii_49495	0	1
Amborella_trichopoda_13333	0	1
Cinnamomum_micranthum_f._kanehirae_337451	0	1
Tetracentron_sinense_13715	0	1
Apostasia_shenzhenica_1088818	0	1
Dendrobium_catenatum_906689	0	1
Dendrobium_nobile_94219	0	2
Vanilla_planifolia_51239	0	1
Asparagus_officinalis_4686	0	1
Phoenix_dactylifera_42345	0	1
Elaeis_guineensis_51953	0	1
Cocos_nucifera_13894	0	1
Zingiber_officinale_94328	0	2
Musa_acuminata_subsp._malaccensis_214687	0	1
Musa_balbisiana_52838	0	1
Ensete_ventricosum_4639	0	0
Carex_littledalei_544730	0	1
Ananas_comosus_4615	0	1
Eragrostis_curvula_38414	0	1
Miscanthus_lutarioriparius_422564	0	2
Zea_mays_4577	0	1
Sorghum_bicolor_4558	0	1
Digitaria_exilis_1010633	0	0
Dichanthelium_oligosanthes_888268	0	1
Setaria_viridis_4556	0	1
Setaria_italica_4555	0	1
Panicum_hallii_var._hallii_1504633	0	1
Panicum_virgatum_38727	0	2
Panicum_miliaceum_4540	0	2
Brachypodium_distachyon_15368	0	1
Hordeum_vulgare_subsp._vulgare_112509	0	1
Aegilops_tauschii_subsp._strangulata_200361	0	1
Triticum_urartu_4572	0	1
Triticum_aestivum_4565	0	3
Zizania_palustris_103762	0	1
Leersia_perrieri_77586	0	1
Oryza_meyeriana_var._granulata_110450	0	1
Oryza_barthii_65489	0	1
Oryza_meridionalis_40149	0	1
Oryza_glumipatula_40148	0	1
Oryza_sativa_Japonica_Group_39947	0	1
Oryza_sativa_Indica_Group_39946	0	0
Oryza_punctata_4537	0	1
Oryza_nivara_4536	0	1
Oryza_brachyantha_4533	0	1
Oryza_rufipogon_4529	0	1
Zostera_marina_29655	0	1
Spirodela_intermedia_51605	0	1
Colocasia_esculenta_4460	0	1
Nelumbo_nucifera_4432	0	1
Coptis_chinensis_261450	0	1
Aquilegia_coerulea_218851	0	1
Thalictrum_thalictroides_46969	0	1
Kingdonia_uniflora_39325	0	1
Macleaya_cordata_56857	0	1
Papaver_somniferum_3469	0	2
Kalanchoe_fedtschenkoi_63787	0	2
[truncated: 134 more rows]
