# Supplementary material for: Cross-species investigation into the requirement of XPA for nucleotide excision repair
Source: Nucleic Acids Res. 2023 Nov 22;52(2):677–89. doi: 10.1093/nar/gkad1104 (PMC10810185; doi:10.1093/nar/gkad1104)
Supplement: gkad1104_Supplemental_Files [file gkad1104_supplemental_files.zip › Supplemental_Table_S2.xlsx]

## Sheet: Sheet1
Sample Name	Cell Line/Organism	Strain	Spike-in	Dilution factor (If spiked-in)	Repeat	UV dose (J/m2)	Antibody	Repair Time
NHF1_64_R1_5_10000	NHF1	wild-type	✓(with S2)	0.0005	1	20 UVC	anti-(6-4)PP	2h
NHF1_64_R1_1_1000	NHF1	wild-type	✓(with S2)	0.001	1	20 UVC	anti-(6-4)PP	2h
NHF1_64_R1_2_1000	NHF1	wild-type	✓(with S2)	0.002	1	20 UVC	anti-(6-4)PP	2h
NHF1_64_R1_4_1000	NHF1	wild-type	✓(with S2)	0.004	1	20 UVC	anti-(6-4)PP	2h
NHF1_64_R1_8_1000	NHF1	wild-type	✓(with S2)	0.008	1	20 UVC	anti-(6-4)PP	2h
NHF1_64_R1_16_1000	NHF1	wild-type	✓(with S2)	0.016	1	20 UVC	anti-(6-4)PP	2h
NHF1XPA_64_R1_20	NHF1	XPA-/-	✓(with S2)	20	1	20 UVC	anti-(6-4)PP	2h
NHF1XPCCSBXPA_64_R1_20	NHF1	XPC-/-/CSB-/-/XPA-/-	✓(with S2)	20	1	20 UVC	anti-(6-4)PP	2h
NHF1_noUV_64_R1_1	NHF1	wild-type	✓(with S2)	1	1	0	anti-(6-4)PP
NHF1XPA_noUV_64_R1_20	NHF1	XPA-/-	✓(with S2)	20	1	0	anti-(6-4)PP
NHF1XPA_noUV_64_R2_20	NHF1	XPA-/-	✓(with S2)	20	2	0	anti-(6-4)PP
NHF1_64_R2_1_500	NHF1	wild-type	✓(with S2)	0.002	2	20 UVC	anti-(6-4)PP	2h
NHF1_64_R2_8_500	NHF1	wild-type	✓(with S2)	0.016	2	20 UVC	anti-(6-4)PP	2h
NHF1_64_R2_16_500	NHF1	wild-type	✓(with S2)	0.032	2	20 UVC	anti-(6-4)PP	2h
NHF1XPA_64_R2_65_10	NHF1	XPA-/-	✓(with S2)	6.5	2	20 UVC	anti-(6-4)PP	2h
NHF1XPCCSBXPA_64_R2_13	NHF1	XPC-/-/CSB-/-/XPA-/-	✓(with S2)	13	2	20 UVC	anti-(6-4)PP	2h
NHF1_noUV_64_R2_1	NHF1	wild-type	✓(with S2)	1	2	0	anti-(6-4)PP
NHF1_64_R3	NHF1	wild-type	-	-	3	20 UVC	anti-(6-4)PP	2h
NHF1_64_R4	NHF1	wild-type	-	-	4	20 UVC	anti-(6-4)PP	2h
NHF1_64_R5	NHF1	wild-type	-	-	5	20 UVC	anti-(6-4)PP	2h
NHF1XPCCSBXPA_64_R3	NHF1	XPC-/-/CSB-/-/XPA-/-	-	-	3	20 UVC	anti-(6-4)PP	2h
NHF1_CPD_R3	NHF1	wild-type	-	-	3	20 UVC	anti-CPD	2h
NHF1_CPD_R4	NHF1	wild-type	-	-	4	20 UVC	anti-CPD	2h
NHF1_CPD_R5	NHF1	wild-type	-	-	5	20 UVC	anti-CPD	2h
NHF1_CPD_R6	NHF1	wild-type	-	-	6	20 UVC	anti-CPD	2h
NHF1XPA_CPD_R3	NHF1	XPA-/-	-	-	3	20 UVC	anti-CPD	2h
NHF1XPA_CPD_R4	NHF1	XPA-/-	-	-	4	20 UVC	anti-CPD	2h
NHF1XPA_CPD_R5	NHF1	XPA-/-	-	-	5	20 UVC	anti-CPD	2h
NHF1XPCCSBXPA_CPD_R3	NHF1	XPC-/-/CSB-/-/XPA-/-	-	-	3	20 UVC	anti-CPD	2h
NHF1XPCCSBXPA_CPD_R4	NHF1	XPC-/-/CSB-/-/XPA-/-	-	-	4	20 UVC	anti-CPD	2h
NHF1XPCCSBXPA_CPD_R5	NHF1	XPC-/-/CSB-/-/XPA-/-	-	-	5	20 UVC	anti-CPD	2h
NHF1_noUV_CPD_R3	NHF1	wild-type	-	-	3	0	anti-CPD
NHF1_noUV_CPD_R4	NHF1	wild-type	-	-	4	0	anti-CPD
NHF1XPA_noUV_CPD_R3	NHF1	XPA-/-	-	-	3	0	anti-CPD
CEwtR1_10x1e	C.elegans	wild-type	✓(with S2)	0.1	1	4000 UVB	anti-CPD	1h
CEwtR1_10x2e	C.elegans	wild-type	✓(with S2)	0.01	1	4000 UVB	anti-CPD	1h
CEwtR1_10x3e	C.elegans	wild-type	✓(with S2)	0.001	1	4000 UVB	anti-CPD	1h
CEwtR1_10x4e	C.elegans	wild-type	✓(with S2)	0.0001	1	4000 UVB	anti-CPD	1h
CExpaR1_10	C.elegans	ok698	✓(with S2)	10	1	4000 UVB	anti-CPD	1h
CEwtNoUVR1_1	C.elegans	ok698	✓(with S2)	1	1	0	anti-CPD
CExpaNoUVR1_10	C.elegans	ok698	✓(with S2)	10	1	0	anti-CPD
CEwtR2_10x1e	C.elegans	wild-type	✓(with S2)	0.1	2	4000 UVB	anti-CPD	1h
CEwtR2_10x2e	C.elegans	wild-type	✓(with S2)	0.01	2	4000 UVB	anti-CPD	1h
CEwtR2_10x3e	C.elegans	wild-type	✓(with S2)	0.001	2	4000 UVB	anti-CPD	1h
CEwtR2_10x4e	C.elegans	wild-type	✓(with S2)	0.0001	2	4000 UVB	anti-CPD	1h
CExpaR2_1	C.elegans	ok698	✓(with S2)	1	2	4000 UVB	anti-CPD	1h
CEwtNoUVR2_1	C.elegans	wild-type	✓(with S2)	1	2	0	anti-CPD
CExpaNoUVR2_1	C.elegans	ok698	✓(with S2)	1	2	0	anti-CPD
CEwtR3	C.elegans	wild-type	-	-	3	4000 UVB	anti-CPD	1h
CExpaR3	C.elegans	ok698	-	-	3	4000 UVB	anti-CPD	1h
CEwtNoUVR3	C.elegans	wild-type	-	-	3	0	anti-CPD
CExpaNoUVR3	C.elegans	ok698	-	-	3	0	anti-CPD
DMwt64R1_1_5	D.melanogaster	wild-type	✓(with C.elegans)	0.2	1	1200 UVB	anti-(6-4)PP	2h
DMwt64R1_1_10	D.melanogaster	wild-type	✓(with C.elegans)	0.1	1	1200 UVB	anti-(6-4)PP	2h
DMwt64R1_1_50	D.melanogaster	wild-type	✓(with C.elegans)	0.02	1	1200 UVB	anti-(6-4)PP	2h
DMwt64R1_1_100	D.melanogaster	wild-type	✓(with C.elegans)	0.01	1	1200 UVB	anti-(6-4)PP	2h
DMxpa64R1	D.melanogaster	XPAko	✓(with C.elegans)	1	1	1200 UVB	anti-(6-4)PP	2h
DMwt64R2_1	D.melanogaster	wild-type	✓(with C.elegans)	1	2	1200 UVB	anti-(6-4)PP	2h
DMwt64R2_1_10	D.melanogaster	wild-type	✓(with C.elegans)	0.1	2	1200 UVB	anti-(6-4)PP	2h
DMwt64R2_1_25	D.melanogaster	wild-type	✓(with C.elegans)	0.04	2	1200 UVB	anti-(6-4)PP	2h
DMwt64R2_1_50	D.melanogaster	wild-type	✓(with C.elegans)	0.02	2	1200 UVB	anti-(6-4)PP	2h
DMwt64R2_1_100	D.melanogaster	wild-type	✓(with C.elegans)	0.01	2	1200 UVB	anti-(6-4)PP	2h
DMwt64R2_1_500	D.melanogaster	wild-type	✓(with C.elegans)	0.002	2	1200 UVB	anti-(6-4)PP	2h
DMxpa64R2	D.melanogaster	XPAko	✓(with C.elegans)	1	2	1200 UVB	anti-(6-4)PP	2h
DMwtNoUV64R2	D.melanogaster	wild-type	✓(with C.elegans)	1	2	0	anti-(6-4)PP
DMxpaNoUV64R2	D.melanogaster	XPAko	✓(with C.elegans)	1	2	0	anti-(6-4)PP
DMwt64R3	D.melanogaster	wild-type	-	-	3	1200 UVB	anti-(6-4)PP	2h
DMxpa64R3	D.melanogaster	XPAko	-	-	3	1200 UVB	anti-(6-4)PP	2h
DMxpa64R4	D.melanogaster	XPAko	-	-	4	1200 UVB	anti-(6-4)PP	2h
DMxpa64R5	D.melanogaster	XPAko	-	-	5	1200 UVB	anti-(6-4)PP	2h
DMxpa64R6	D.melanogaster	XPAko	-	-	6	1200 UVB	anti-(6-4)PP	2h
DMwtNoUV64R3	D.melanogaster	wild-type	-	-	3	0	anti-(6-4)PP
DMxpaNoUV64R3	D.melanogaster	XPAko	-	-	3	0	anti-(6-4)PP
DMwtCPDR1_1_5	D.melanogaster	wild-type	✓(with C.elegans)	0.2	1	1200 UVB	anti-CPD	2h
DMwtCPDR1_1_10	D.melanogaster	wild-type	✓(with C.elegans)	0.1	1	1200 UVB	anti-CPD	2h
DMwtCPDR1_1_50	D.melanogaster	wild-type	✓(with C.elegans)	0.02	1	1200 UVB	anti-CPD	2h
DMwtCPDR1_1_100	D.melanogaster	wild-type	✓(with C.elegans)	0.01	1	1200 UVB	anti-CPD	2h
DMxpaCPDR1	D.melanogaster	XPAko	✓(with C.elegans)	1	1	1200 UVB	anti-CPD	2h
DMwtCPDR2_1_10	D.melanogaster	wild-type	✓(with C.elegans)	0.1	2	1200 UVB	anti-CPD	2h
DMwtCPDR2_1_25	D.melanogaster	wild-type	✓(with C.elegans)	0.04	2	1200 UVB	anti-CPD	2h
DMwtCPDR2_1_50	D.melanogaster	wild-type	✓(with C.elegans)	0.02	2	1200 UVB	anti-CPD	2h
DMwtCPDR2_1_100	D.melanogaster	wild-type	✓(with C.elegans)	0.01	2	1200 UVB	anti-CPD	2h
DMwtCPDR2_1_500	D.melanogaster	wild-type	✓(with C.elegans)	0.002	2	1200 UVB	anti-CPD	2h
DMxpaCPDR2	D.melanogaster	XPAko	✓(with C.elegans)	1	2	1200 UVB	anti-CPD	2h
DMwtNoUVCPDR2	D.melanogaster	wild-type	✓(with C.elegans)	1	2	0	anti-CPD
DMxpaNoUVCPDR2	D.melanogaster	XPAko	✓(with C.elegans)	1	2	0	anti-CPD
DMwtCPDR3	D.melanogaster	wild-type	-	-	3	1200 UVB	anti-CPD	2h
DMwtCPDR4	D.melanogaster	wild-type	-	-	4	1200 UVB	anti-CPD	2h
DMxpaCPDR3	D.melanogaster	XPAko	-	-	3	1200 UVB	anti-CPD	2h
DMxpaCPDR4	D.melanogaster	XPAko	-	-	4	1200 UVB	anti-CPD	2h
DMxpaCPDR5	D.melanogaster	XPAko	-	-	5	1200 UVB	anti-CPD	2h
DMwtNoUVCPDR3	D.melanogaster	wild-type	-	-	3	0	anti-CPD
DMxpaNoUVCPDR3	D.melanogaster	XPAko	-	-	3	0	anti-CPD
